# Supplementary material for: Simultaneous Methylation-Level Assessment of Hundreds of CpG Sites by Targeted Bisulfite PCR Sequencing (TBPseq)
Source: Front Genet. 2017 Jul 13;8:97. doi: 10.3389/fgene.2017.00097 (PMC5507944; doi:10.3389/fgene.2017.00097)
Supplement: Supplementary file 1 [file Data_Sheet_1.XLSX]

## Sheet: Sheet1
order	Probe_name	CpG location	Forward	Reverse	Amp_start	Amp_end	Amp_size	Amplicon sequence	CGI location	Amplicon location
1	RAP1A	1:112162068	GTTTTTGTTTGTTTATGATT	TAAACACCTATTAAATTCCA	112162037	112162107	71bp	GTTTTTGTTTGTTTATGATTttaaatttttgtgtttagttagaatagtgttTGGAATTTAATAGGTGTTTA	chr1:112162205-112162837	CpG shore
2	RAP1A	1:112162084	GTTTTTGTTTGTTTATGATT	TAAACACCTATTAAATTCCA	112162037	112162107	71bp	GTTTTTGTTTGTTTATGATTttaaatttttgtgtttagttagaatagtgttTGGAATTTAATAGGTGTTTA	chr1:112162205-112162837	CpG shore
3	TRIM33	1:115053284	AGGTAGAAGGAGTGAAGATA	ATCAACAAAACTTACAAAA	115053246	115053315	70bp	AGGTAGAAGGAGTGAAGATAgggtagtagtttgggttttgttttatgttggTTTTGTAAGTTTTGTTGAT	chr1:115053061-115054264	CGI
4	TRIM33	1:115053291	AGGTAGAAGGAGTGAAGATA	ATCAACAAAACTTACAAAA	115053246	115053315	70bp	AGGTAGAAGGAGTGAAGATAgggtagtagtttgggttttgttttatgttggTTTTGTAAGTTTTGTTGAT	chr1:115053061-115054264	CGI
5	TRIM33	1:115053294	AGGTAGAAGGAGTGAAGATA	ATCAACAAAACTTACAAAA	115053246	115053315	70bp	AGGTAGAAGGAGTGAAGATAgggtagtagtttgggttttgttttatgttggTTTTGTAAGTTTTGTTGAT	chr1:115053061-115054264	CGI
6	SETDB1	1:150898392	TTGGTTTTAGGTAATGTTTA	ACTTCATTTTCCAATCTTAT	150898332	150898418	87bp	TTGGTTTTAGGTAATGTTTAtatgttaaatgaaaataataaaaatttaaatatagaaatttgtatatATAAGATTGGAAAATGAAGT	chr1:150898620-150898839	CpG shore
7	MUC1	1:155160941	TTGTGGTAGTTTTGGTAGA	CTCCAATCCACAATATCA	155160917	155161009	93bp	TTGTGGTAGTTTTGGTAGAggtgttgttgtgtattagagtagaagttgagtttgatgtagagtttgaggttgaggTGATATTGTGGATTGGAG	chr1:155163435-155163818	CpG shore
8	MUC1	1:155160987	TTGTGGTAGTTTTGGTAGA	CTCCAATCCACAATATCA	155160917	155161009	93bp	TTGTGGTAGTTTTGGTAGAggtgttgttgtgtattagagtagaagttgagtttgatgtagagtttgaggttgaggTGATATTGTGGATTGGAG	chr1:155163435-155163818	CpG shore
9	PRCC	1:156737313	GTAGTTTTTGTATTGGTGAG	TACCTCTTCACTTAAACTCC	156737281	156737378	98bp	GTAGTTTTTGTATTGGTGAGgtaaggaggaggtggagtgatttggtggttattagttgtgtgtagttgtttgggattaGGAGTTTAAGTGAAGAGGTA	chr1:156737036-156738013	CGI
10	PRCC	1:156737323	GTAGTTTTTGTATTGGTGAG	TACCTCTTCACTTAAACTCC	156737281	156737378	98bp	GTAGTTTTTGTATTGGTGAGgtaaggaggaggtggagtgatttggtggttattagttgtgtgtagttgtttgggattaGGAGTTTAAGTGAAGAGGTA	chr1:156737036-156738013	CGI
11	PRCC	1:156737326	GTAGTTTTTGTATTGGTGAG	TACCTCTTCACTTAAACTCC	156737281	156737378	98bp	GTAGTTTTTGTATTGGTGAGgtaaggaggaggtggagtgatttggtggttattagttgtgtgtagttgtttgggattaGGAGTTTAAGTGAAGAGGTA	chr1:156737036-156738013	CGI
12	PRCC	1:156737351	GTAGTTTTTGTATTGGTGAG	TACCTCTTCACTTAAACTCC	156737281	156737378	98bp	GTAGTTTTTGTATTGGTGAGgtaaggaggaggtggagtgatttggtggttattagttgtgtgtagttgtttgggattaGGAGTTTAAGTGAAGAGGTA	chr1:156737036-156738013	CGI
13	PTGS2	1:186648974	TAGGGAAAAATTTAAAGTAA	ATCAATTCTTTCCTACTCC	186648910	186649004	95bp	TAGGGAAAAATTTAAAGTAAaatagtttatttttaagatattttgtttattttaaaatataatttgggtttttttgGGAGTAGGAAAGAATTGAT	chr1:186649311-186650081	CpG shore
14	RUNX3	1:25256983	GAGGAGGTTTTAGTGTTATAG	CAAATTTCTAACATTTACCC	25256951	25257021	71bp	GAGGAGGTTTTAGTGTTATAGtttagggtttttgagagttttgggagtttgGGGTAAATGTTAGAAATTTG	chr1:25255528-25259005	CGI
15	RUNX3	1:25257000	GAGGAGGTTTTAGTGTTATAG	CAAATTTCTAACATTTACCC	25256951	25257021	71bp	GAGGAGGTTTTAGTGTTATAGtttagggtttttgagagttttgggagtttgGGGTAAATGTTAGAAATTTG	chr1:25255528-25259005	CGI
16	LCK	1:32739493	TAGGGGAATTATAATAGGAG	AAAACCTAACTTATCAAACC	32739467	32739537	71bp	TAGGGGAATTATAATAGGAGgtgtggtgtgtatatttttttagtaggggagGGTTTGATAAGTTAGGTTTT	chr1:32740711-32741544	CpG shore
17	SUFU	10:104263600	ATATTAGGGGGAGATTAAG	ATACCAATCACAAACAAAA	104263547	104263644	98bp	ATATTAGGGGGAGATTAAGagttttgggatatttttaatatagggaggggaggtggggtttattgttaagttatattttTTTTGTTTGTGATTGGTAT	chr10:104263677-104264155	CpG shore
18	MGMT	10:131264575	GGTTTGTAGGTGTAGTTTTT	AATTAATAAACCCCTCATC	131264538	131264627	90bp	GGTTTGTAGGTGTAGTTTTTtaatttttttttttaagtggttttttgtttataaggatatgagttatattgGATGAGGGGTTTATTAATT	chr10:131264949-131265710	CpG shore
19	MGMT	10:131264597	GGTTTGTAGGTGTAGTTTTT	AATTAATAAACCCCTCATC	131264538	131264627	90bp	GGTTTGTAGGTGTAGTTTTTtaatttttttttttaagtggttttttgtttataaggatatgagttatattgGATGAGGGGTTTATTAATT	chr10:131264949-131265710	CpG shore
20	RET	10:43571794	TTTGTGTAAGGGATGTAAG	CTCCAACACTAATCCAAC	43571747	43571839	93bp	TTTGTGTAAGGGATGTAAGggttattagtattaggtttttgaaaggatgttggagttagtttttggtttttaaggGTTGGATTAGTGTTGGAG	chr10:43571940-43573434	CpG shore
21	RET	10:43571797	TTTGTGTAAGGGATGTAAG	CTCCAACACTAATCCAAC	43571747	43571839	93bp	TTTGTGTAAGGGATGTAAGggttattagtattaggtttttgaaaggatgttggagttagtttttggtttttaaggGTTGGATTAGTGTTGGAG	chr10:43571940-43573434	CpG shore
22	RET	10:43571810	TTTGTGTAAGGGATGTAAG	CTCCAACACTAATCCAAC	43571747	43571839	93bp	TTTGTGTAAGGGATGTAAGggttattagtattaggtttttgaaaggatgttggagttagtttttggtttttaaggGTTGGATTAGTGTTGGAG	chr10:43571940-43573434	CpG shore
23	CXCL12	10:44882032	TTTATTTATTTTGGGTATTG	CTACCTTCTTCACTAAACCT	44882002	44882099	98bp	TTTATTTATTTTGGGTATTGggtttggagttgggaattttattgatttggttttgtttttaaagaattgaaggtagtgAGGTTTAGTGAAGAAGGTAG	chr10:44879715-44882391	CGI
24	PSAP	10:73611545	TAGGGTATAGGGTTTAGTTT	AACTTACCTTTAACCAAATA	73611513	73611582	70bp	TAGGGTATAGGGTTTAGTTTtggttaggggtatgtgggggtaggtggtggTATTTGGTTAAAGGTAAGTT	chr10:73610662-73611145	CpG shore
25	PTEN	10:89623060	AGTAAGTGTAGTTGTAGGTTG	AACTCTACTAAACATACCCAAT	89623038	89623119	82bp	AGTAAGTGTAGTTGTAGGTTGgtggttgggaattggtttgagtaagttttaggtagttatATTGGGTATGTTTAGTAGAGTT	chr10:89621773-89624128	CGI
26	PTEN	10:89623071	AGTAAGTGTAGTTGTAGGTTG	AACTCTACTAAACATACCCAAT	89623038	89623119	82bp	AGTAAGTGTAGTTGTAGGTTGgtggttgggaattggtttgagtaagttttaggtagttatATTGGGTATGTTTAGTAGAGTT	chr10:89621773-89624128	CGI
27	PTEN	10:89623076	AGTAAGTGTAGTTGTAGGTTG	AACTCTACTAAACATACCCAAT	89623038	89623119	82bp	AGTAAGTGTAGTTGTAGGTTGgtggttgggaattggtttgagtaagttttaggtagttatATTGGGTATGTTTAGTAGAGTT	chr10:89621773-89624128	CGI
28	ATM	11:108092596	AAGGTAAAATTAGGGTTAGA	TTTTAAAACAACAATTCCTA	108092573	108092670	98bp	AAGGTAAAATTAGGGTTAGAaaatgtttaattaatttaaggtaattaattttttgaaattttttgttgattaaaggaaTAGGAATTGTTGTTTTAAAA	chr11:108093212-108093969	CpG shore
29	ATM	11:108092636	AAGGTAAAATTAGGGTTAGA	TTTTAAAACAACAATTCCTA	108092573	108092670	98bp	AAGGTAAAATTAGGGTTAGAaaatgtttaattaatttaaggtaattaattttttgaaattttttgttgattaaaggaaTAGGAATTGTTGTTTTAAAA	chr11:108093212-108093969	CpG shore
30	CBL	11:119076037	AGTGGAAGTGATTAGGAATA	CCTCAAAAACTAACCTACTAC	119075999	119076087	89bp	AGTGGAAGTGATTAGGAATAgtatttttgttttttgggtgggagagagaatttttttgggtggagttaGTAGTAGGTTAGTTTTTGAGG	chr11:119076642-119077277	CpG shore
31	CBL	11:119076055	AGTGGAAGTGATTAGGAATA	CCTCAAAAACTAACCTACTAC	119075999	119076087	89bp	AGTGGAAGTGATTAGGAATAgtatttttgttttttgggtgggagagagaatttttttgggtggagttaGTAGTAGGTTAGTTTTTGAGG	chr11:119076642-119077277	CpG shore
32	CBL	11:119076059	AGTGGAAGTGATTAGGAATA	CCTCAAAAACTAACCTACTAC	119075999	119076087	89bp	AGTGGAAGTGATTAGGAATAgtatttttgttttttgggtgggagagagaatttttttgggtggagttaGTAGTAGGTTAGTTTTTGAGG	chr11:119076642-119077277	CpG shore
33	IGF2-3	11:2161445	AAAATATTTGGATAATGGTT	AAAATAATTTCCCCAAAC	2161421	2161529	109bp	AAAATATTTGGATAATGGTTattttgtttttagtgtgttggatttgtatagatgtgagtttggttttgggggttattatgataatttggggGTTTGGGGAAATTATTTT	chr11:2158952-2162484	CGI
34	IGF2-3	11:2161456	AAAATATTTGGATAATGGTT	AAAATAATTTCCCCAAAC	2161421	2161529	109bp	AAAATATTTGGATAATGGTTattttgtttttagtgtgttggatttgtatagatgtgagtttggttttgggggttattatgataatttggggGTTTGGGGAAATTATTTT	chr11:2158952-2162484	CGI
35	IGF2-3	11:2161473	AAAATATTTGGATAATGGTT	AAAATAATTTCCCCAAAC	2161421	2161529	109bp	AAAATATTTGGATAATGGTTattttgtttttagtgtgttggatttgtatagatgtgagtttggttttgggggttattatgataatttggggGTTTGGGGAAATTATTTT	chr11:2158952-2162484	CGI
36	IGF2-3	11:2161475	AAAATATTTGGATAATGGTT	AAAATAATTTCCCCAAAC	2161421	2161529	109bp	AAAATATTTGGATAATGGTTattttgtttttagtgtgttggatttgtatagatgtgagtttggttttgggggttattatgataatttggggGTTTGGGGAAATTATTTT	chr11:2158952-2162484	CGI
37	IGF2-3	11:2161481	AAAATATTTGGATAATGGTT	AAAATAATTTCCCCAAAC	2161421	2161529	109bp	AAAATATTTGGATAATGGTTattttgtttttagtgtgttggatttgtatagatgtgagtttggttttgggggttattatgataatttggggGTTTGGGGAAATTATTTT	chr11:2158952-2162484	CGI
38	IGF2-3	11:2161487	AAAATATTTGGATAATGGTT	AAAATAATTTCCCCAAAC	2161421	2161529	109bp	AAAATATTTGGATAATGGTTattttgtttttagtgtgttggatttgtatagatgtgagtttggttttgggggttattatgataatttggggGTTTGGGGAAATTATTTT	chr11:2158952-2162484	CGI
39	IGF2-3	11:2161499	AAAATATTTGGATAATGGTT	AAAATAATTTCCCCAAAC	2161421	2161529	109bp	AAAATATTTGGATAATGGTTattttgtttttagtgtgttggatttgtatagatgtgagtttggttttgggggttattatgataatttggggGTTTGGGGAAATTATTTT	chr11:2158952-2162484	CGI
40	IGF2-4	11:2161586	TGTAAGAAAGTATTGTGATTT	CTTCCCCTTAACTAAACTT	2161547	2161642	96bp	TGTAAGAAAGTATTGTGATTTttattaagttaaaaattatgtataaaattttgtattttgttagttttttgttgtttAAGTTTAGTTAAGGGGAAG	chr11:2158952-2162484	CGI
41	IGF2-4	11:2161598	TGTAAGAAAGTATTGTGATTT	CTTCCCCTTAACTAAACTT	2161547	2161642	96bp	TGTAAGAAAGTATTGTGATTTttattaagttaaaaattatgtataaaattttgtattttgttagttttttgttgtttAAGTTTAGTTAAGGGGAAG	chr11:2158952-2162484	CGI
42	IGF2-4	11:2161605	TGTAAGAAAGTATTGTGATTT	CTTCCCCTTAACTAAACTT	2161547	2161642	96bp	TGTAAGAAAGTATTGTGATTTttattaagttaaaaattatgtataaaattttgtattttgttagttttttgttgtttAAGTTTAGTTAAGGGGAAG	chr11:2158952-2162484	CGI
43	IGF2-4	11:2161616	TGTAAGAAAGTATTGTGATTT	CTTCCCCTTAACTAAACTT	2161547	2161642	96bp	TGTAAGAAAGTATTGTGATTTttattaagttaaaaattatgtataaaattttgtattttgttagttttttgttgtttAAGTTTAGTTAAGGGGAAG	chr11:2158952-2162484	CGI
44	IGF2-4	11:2161619	TGTAAGAAAGTATTGTGATTT	CTTCCCCTTAACTAAACTT	2161547	2161642	96bp	TGTAAGAAAGTATTGTGATTTttattaagttaaaaattatgtataaaattttgtattttgttagttttttgttgtttAAGTTTAGTTAAGGGGAAG	chr11:2158952-2162484	CGI
45	IGF2-5	11:2162783	GAGGAGGGGTAGTTAAAG	CCCAAAATATATTCCTTACT	2162734	2162836	103bp	GAGGAGGGGTAGTTAAAGaaaattttttatatgaaattgggaattttgttgtagagttatattatgtaaaattggtagatgaaAGTAAGGAATATATTTTGGG	chr11:2158952-2162484	CpG shore
46	IGF2-5	11:2162798	GAGGAGGGGTAGTTAAAG	CCCAAAATATATTCCTTACT	2162734	2162836	103bp	GAGGAGGGGTAGTTAAAGaaaattttttatatgaaattgggaattttgttgtagagttatattatgtaaaattggtagatgaaAGTAAGGAATATATTTTGGG	chr11:2158952-2162484	CpG shore
47	CDKN1C	11:2907819	GGATATTTTGAGAGATTTTTA	CCCTATTCCATCTACTAAAC	2907770	2907861	92bp	GGATATTTTGAGAGATTTTTAttagttttttggagttggagtttgaagttgttatttgtggaggtttattttGTTTAGTAGATGGAATAGGG	chr11:2907309-2907675	CpG shore
48	CDKN1C	11:2907828	GGATATTTTGAGAGATTTTTA	CCCTATTCCATCTACTAAAC	2907770	2907861	92bp	GGATATTTTGAGAGATTTTTAttagttttttggagttggagtttgaagttgttatttgtggaggtttattttGTTTAGTAGATGGAATAGGG	chr11:2907309-2907675	CpG shore
49	CDKN1C-1	11:2907871	GTTTAGTAGATGGAATAGGG	AAAATAATCTAACCCAAAAC	2907842	2907924	83bp	GTTTAGTAGATGGAATAGGGgttgagtttattatgttattgttgggggttttagttttttttaGTTTTGGGTTAGATTATTTT	chr11:2905024-2907024	CpG shore
50	ALX4	11:44332195	GAGATGTTAGGATTTTTAGG	AAATTTACATTTCCCTTTAC	44332170	44332260	91bp	GAGATGTTAGGATTTTTAGGgtttttgaggttaggttgagaattggtggggtgttggagttttgttttaggGTAAAGGGAAATGTAAATTT	chr11:44330543-44331761	CpG shore
51	ALX4	11:44332216	GAGATGTTAGGATTTTTAGG	AAATTTACATTTCCCTTTAC	44332170	44332260	91bp	GAGATGTTAGGATTTTTAGGgtttttgaggttaggttgagaattggtggggtgttggagttttgttttaggGTAAAGGGAAATGTAAATTT	chr11:44330543-44331761	CpG shore
52	ALX4	11:44332224	GAGATGTTAGGATTTTTAGG	AAATTTACATTTCCCTTTAC	44332170	44332260	91bp	GAGATGTTAGGATTTTTAGGgtttttgaggttaggttgagaattggtggggtgttggagttttgttttaggGTAAAGGGAAATGTAAATTT	chr11:44330543-44331761	CpG shore
53	LMO1	11:8285201	ATTGTAATTTAGAGAGAGAGG	CTAAACAAATTAAACCATTT	8285144	8285243	100bp	ATTGTAATTTAGAGAGAGAGGgagagggagagagaagggggaaaagaggattagagttgtttttttgatttttattttttAAATGGTTTAATTTGTTTAG	chr11:8284103-8285032	CpG shore
54	PICALM	11:85780971	GGAAGTAGTAGGATGATGTT	AATCTAAACCTTTAATCACC	85780946	85781023	78bp	GGAAGTAGTAGGATGATGTTaatagtgattagtttgattttatatggttgattgttgtGGTGATTAAAGGTTTAGATT	chr11:85779726-85780397	CpG shore
55	ZNF384	12:6799025	TTATTAAGGTAGGAGAGGAG	TTCCTACATCAACTTATTCA	6798978	6799066	89bp	TTATTAAGGTAGGAGAGGAGgtgtgggttttttagatgttgggattttgttttttttttttttggatgtTGAATAAGTTGATGTAGGAA	chr12:6798114-6798922	CpG shore
56	APAF	12:99038219	GGTATAGAAGGTTTAGGTTT	CTATAAACCCCCTACTATTT	99038181	99038267	87bp	GGTATAGAAGGTTTAGGTTTgggaggttggattatttttggttggatgttgagttgggtgggagtttAAATAGTAGGGGGTTTATAG	chr12:99038273-99039483	CpG shore
57	APAF	12:99038235	GGTATAGAAGGTTTAGGTTT	CTATAAACCCCCTACTATTT	99038181	99038267	87bp	GGTATAGAAGGTTTAGGTTTgggaggttggattatttttggttggatgttgagttgggtgggagtttAAATAGTAGGGGGTTTATAG	chr12:99038273-99039483	CpG shore
58	CyclinA1	13:37005273	TAGTTTGTTTGGTGAAAAT	AAATCAAATCCAAAATCTAT	37005246	37005345	100bp	TAGTTTGTTTGGTGAAAATgttaataatgtatatttagaaaaatggtgataattgttgtttgtataaagtggttatttgaATAGATTTTGGATTTGATTT	chr13:37005582-37006453	CpG shore
59	CyclinA1	13:37005289	TAGTTTGTTTGGTGAAAAT	AAATCAAATCCAAAATCTAT	37005246	37005345	100bp	TAGTTTGTTTGGTGAAAATgttaataatgtatatttagaaaaatggtgataattgttgtttgtataaagtggttatttgaATAGATTTTGGATTTGATTT	chr13:37005582-37006453	CpG shore
60	CyclinA1	13:37005299	TAGTTTGTTTGGTGAAAAT	AAATCAAATCCAAAATCTAT	37005246	37005345	100bp	TAGTTTGTTTGGTGAAAATgttaataatgtatatttagaaaaatggtgataattgttgtttgtataaagtggttatttgaATAGATTTTGGATTTGATTT	chr13:37005582-37006453	CpG shore
61	LHFP	13:40177612	AGTGGGGAAGGTAGATAG	CCAACAAACAAAATATATCA	40177592	40177690	99bp	AGTGGGGAAGGTAGATAGattgagaagtatgggagaaagttgtttgtttttttgggtgattttgaggagttatggaagaTGATATATTTTGTTTGTTGG	chr13:40176850-40177576	CpG shore
62	LHFP	13:40177654	AGTGGGGAAGGTAGATAG	CCAACAAACAAAATATATCA	40177592	40177690	99bp	AGTGGGGAAGGTAGATAGattgagaagtatgggagaaagttgtttgtttttttgggtgattttgaggagttatggaagaTGATATATTTTGTTTGTTGG	chr13:40176850-40177576	CpG shore
63	LHFP	13:40177664	AGTGGGGAAGGTAGATAG	CCAACAAACAAAATATATCA	40177592	40177690	99bp	AGTGGGGAAGGTAGATAGattgagaagtatgggagaaagttgtttgtttttttgggtgattttgaggagttatggaagaTGATATATTTTGTTTGTTGG	chr13:40176850-40177576	CpG shore
64	RB1	13:48877641	TAGGGATGAGGTTTATAGTT	TACTTCTACCCAAAACCA	48877596	48877686	91bp	TAGGGATGAGGTTTATAGTTatttattagattttttgtatagttttgttaagtgtattttggtttggagggggTGGTTTTGGGTAGAAGTA	chr13:48877460-48878501	CGI
65	RB1	13:48877655	TAGGGATGAGGTTTATAGTT	TACTTCTACCCAAAACCA	48877596	48877686	91bp	TAGGGATGAGGTTTATAGTTatttattagattttttgtatagttttgttaagtgtattttggtttggagggggTGGTTTTGGGTAGAAGTA	chr13:48877460-48878501	CGI
66	KLF5	13:73632762	AGTTTTTGAGTTTTAGGTTT	CACTATTCTCTACCAAAATTA	73632725	73632804	80bp	AGTTTTTGAGTTTTAGGTTTttgtataatatttaagatgtgtaatatttttttttttttTAATTTTGGTAGAGAATAGTG	chr13:73632861-73634370	CpG shore
67	RAP2A	13:98087382	GAGAGGAATTGTGTAGGTAT	ACTATCAAACATTACCAAAA	98087359	98087434	76bp	GAGAGGAATTGTGTAGGTATagttgagatatttgtagattgaataataataatttgTTTTGGTAATGTTTGATAGT	chr13:98085221-98087119	CpG shore
68	TRAF3	14:103243018	GGTAAATTGGTTATTTTGTT	TTTAATAACACTTTCCTTTCT	103242994	103243085	92bp	GGTAAATTGGTTATTTTGTTtatttgtgagtaagatattattttgggggtgtgggagggtttaagggagggAGAAAGGAAAGTGTTATTAAA	No.
69	TRAF3	14:103243037	GGTAAATTGGTTATTTTGTT	TTTAATAACACTTTCCTTTCT	103242994	103243085	92bp	GGTAAATTGGTTATTTTGTTtatttgtgagtaagatattattttgggggtgtgggagggtttaagggagggAGAAAGGAAAGTGTTATTAAA	No.
70	TRAF3	14:103243043	GGTAAATTGGTTATTTTGTT	TTTAATAACACTTTCCTTTCT	103242994	103243085	92bp	GGTAAATTGGTTATTTTGTTtatttgtgagtaagatattattttgggggtgtgggagggtttaagggagggAGAAAGGAAAGTGTTATTAAA	No.
71	PAX9-2	14:37131698	TTTAGATTTTGTTTAATTGG	CTACTCCTCACTAAAATCCT	37131677	37131772	96bp	TTTAGATTTTGTTTAATTGGttgggtttttagaaggaatgttggggatgggatgggtggagagagggagtggtttaAGGATTTTAGTGAGGAGTAG	chr14:37131182-37132785	CGI
72	PAX9-2	14:37131715	TTTAGATTTTGTTTAATTGG	CTACTCCTCACTAAAATCCT	37131677	37131772	96bp	TTTAGATTTTGTTTAATTGGttgggtttttagaaggaatgttggggatgggatgggtggagagagggagtggtttaAGGATTTTAGTGAGGAGTAG	chr14:37131182-37132785	CGI
73	PAX9-2	14:37131746	TTTAGATTTTGTTTAATTGG	CTACTCCTCACTAAAATCCT	37131677	37131772	96bp	TTTAGATTTTGTTTAATTGGttgggtttttagaaggaatgttggggatgggatgggtggagagagggagtggtttaAGGATTTTAGTGAGGAGTAG	chr14:37131182-37132785	CGI
74	PAX9-3	14:37135101	GTGTATTAAGGGGAGTTTTA	TCCTTTACAAACAAATAACT	37135035	37135134	100bp	GTGTATTAAGGGGAGTTTTAtgtatatataaagtagaaatttgtgtatgtatattttgtattgtattgtgggaataatttAGTTATTTGTTTGTAAAGGA	chr14:37135514-37136348	CpG shore
75	TSHR	14:81421600	GTAGATAGGGTGTTTAGAA	AAACCTAATTTAAATACCCC	81421574	81421663	90bp	GTAGATAGGGTGTTTAGAAggttatatgttagggaaggtggttttttggatttaaagaggaggaaaggagGGGGTATTTAAATTAGGTTT	chr14:81421295-81421561	CpG shore
76	THBS1	15:39872389	ATAGTTGAAGATTTTGGAGT	AAAAAACAATTTTTATACCCA	39872335	39872425	91bp	ATAGTTGAAGATTTTGGAGTtagatggttttgtaaattttttaaataggagttatgttaagaagtatgagTGGGTATAAAAATTGTTTTTT	chr15:39872528-39873567	CpG shore
77	THBS1	15:39872401	ATAGTTGAAGATTTTGGAGT	AAAAAACAATTTTTATACCCA	39872335	39872425	91bp	ATAGTTGAAGATTTTGGAGTtagatggttttgtaaattttttaaataggagttatgttaagaagtatgagTGGGTATAAAAATTGTTTTTT	chr15:39872528-39873567	CpG shore
78	TCF12	15:57210060	GGTTAAGTTTAGAATTTGTG	TAAATCAAACCAATCTCTT	57209997	57210087	91bp	GGTTAAGTTTAGAATTTGTGtataagatagtggttgtgtgatagagttatttagggttgtttttgttagatgAAGAGATTGGTTTGATTTA	chr15:57210227-57212005	CpG shore
79	PML	15:74286614	AGGTTTTTGTAAGAGTTATTT	CAAAAACAATAAAAATTCAC	74286573	74286665	93bp	AGGTTTTTGTAAGAGTTATTTtttttgttttaagtgttttttgtattttattatttataattttaaatttttgGTGAATTTTTATTGTTTTTG	chr15:74284253-74284821	CpG shore
80	CRABP1-4	15:78631725	ATTTAAGGAAGAAGTTATGG	ACCAAACTATACAATTCAAA	78631668	78631755	88bp	ATTTAAGGAAGAAGTTATGGtatgggtaaaaatttagagataataaaatgtatggtatgttttagaatTTTGAATTGTATAGTTTGGT	chr15:78632670-78633108	CpG shore
81	CRABP1-5	15:78632076	TGTTTTGAGTTTTGATAAAG	AACACCAACTTAAACACTAA	78632036	78632132	97bp	TGTTTTGAGTTTTGATAAAGgtttggtttttttttgtatttggaatgtggaggatttgtagtttgtggatttgtgttTTAGTGTTTAAGTTGGTGTT	chr15:78632670-78633108	CpG shore
82	CRABP1-5	15:78632081	TGTTTTGAGTTTTGATAAAG	AACACCAACTTAAACACTAA	78632036	78632132	97bp	TGTTTTGAGTTTTGATAAAGgtttggtttttttttgtatttggaatgtggaggatttgtagtttgtggatttgtgttTTAGTGTTTAAGTTGGTGTT	chr15:78632670-78633108	CpG shore
83	CRABP1-5	15:78632083	TGTTTTGAGTTTTGATAAAG	AACACCAACTTAAACACTAA	78632036	78632132	97bp	TGTTTTGAGTTTTGATAAAGgtttggtttttttttgtatttggaatgtggaggatttgtagtttgtggatttgtgttTTAGTGTTTAAGTTGGTGTT	chr15:78632670-78633108	CpG shore
84	CRABP1-5	15:78632092	TGTTTTGAGTTTTGATAAAG	AACACCAACTTAAACACTAA	78632036	78632132	97bp	TGTTTTGAGTTTTGATAAAGgtttggtttttttttgtatttggaatgtggaggatttgtagtttgtggatttgtgttTTAGTGTTTAAGTTGGTGTT	chr15:78632670-78633108	CpG shore
85	CRABP1-5	15:78632099	TGTTTTGAGTTTTGATAAAG	AACACCAACTTAAACACTAA	78632036	78632132	97bp	TGTTTTGAGTTTTGATAAAGgtttggtttttttttgtatttggaatgtggaggatttgtagtttgtggatttgtgttTTAGTGTTTAAGTTGGTGTT	chr15:78632670-78633108	CpG shore
86	CRABP1-5	15:78632107	TGTTTTGAGTTTTGATAAAG	AACACCAACTTAAACACTAA	78632036	78632132	97bp	TGTTTTGAGTTTTGATAAAGgtttggtttttttttgtatttggaatgtggaggatttgtagtttgtggatttgtgttTTAGTGTTTAAGTTGGTGTT	chr15:78632670-78633108	CpG shore
87	CRABP1-5	15:78632109	TGTTTTGAGTTTTGATAAAG	AACACCAACTTAAACACTAA	78632036	78632132	97bp	TGTTTTGAGTTTTGATAAAGgtttggtttttttttgtatttggaatgtggaggatttgtagtttgtggatttgtgttTTAGTGTTTAAGTTGGTGTT	chr15:78632670-78633108	CpG shore
88	CRABP1-2	15:78632266	AGGGATATTATTTGGGTAT	AAAATAAAACCCACTCTTT	78632235	78632299	65bp	AGGGATATTATTTGGGTATatttagtaggtatgattggaggtgaaaAAAGAGTGGGTTTTATTTT	chr15:78632670-78633108	CpG shore
89	CRABP1-2	15:78632270	AGGGATATTATTTGGGTAT	AAAATAAAACCCACTCTTT	78632235	78632299	65bp	AGGGATATTATTTGGGTATatttagtaggtatgattggaggtgaaaAAAGAGTGGGTTTTATTTT	chr15:78632670-78633108	CpG shore
90	CRABP1-1	15:78632402	GAGGGTTAGTTGAAATAAGA	AATAAAATCATAACCCAAAT	78632375	78632454	80bp	GAGGGTTAGTTGAAATAAGAtgggtttggaggggataattgttgaagttgggtggtgtggATTTGGGTTATGATTTTATT	chr15:78632670-78633108	CpG shore
91	CRABP1-3	15:78632593	GGTATAATTGGGTTGGGAGT	CCAACCCCACCAAACTTCTA	78632548	78632645	98bp	GGTATAATTGGGTTGGGAGTtgagtgtatattgagtaggggttgtgggggagtgggggtagggttggtggggtggggtCCAACCCCACCAAACTTCTA	chr15:78632670-78633108	CpG shore
92	SH3GL3	15:84115855	AAGTAGAGAGAATTGATTTTT	ACAATCACACAATACTTCTT	84115830	84115924	95bp	AAGTAGAGAGAATTGATTTTTtttttggtatttatgataattttagagttagatttatattgttttgtgtttagtAAGAAGTATTGTGTGATTGT	chr15:84115763-84116921	CGI
93	SH3GL3	15:84115890	AAGTAGAGAGAATTGATTTTT	ACAATCACACAATACTTCTT	84115830	84115924	95bp	AAGTAGAGAGAATTGATTTTTtttttggtatttatgataattttagagttagatttatattgttttgtgtttagtAAGAAGTATTGTGTGATTGT	chr15:84115763-84116921	CGI
94	SH3GL3	15:84115895	AAGTAGAGAGAATTGATTTTT	ACAATCACACAATACTTCTT	84115830	84115924	95bp	AAGTAGAGAGAATTGATTTTTtttttggtatttatgataattttagagttagatttatattgttttgtgtttagtAAGAAGTATTGTGTGATTGT	chr15:84115763-84116921	CGI
95	SH3GL3	15:84115897	AAGTAGAGAGAATTGATTTTT	ACAATCACACAATACTTCTT	84115830	84115924	95bp	AAGTAGAGAGAATTGATTTTTtttttggtatttatgataattttagagttagatttatattgttttgtgtttagtAAGAAGTATTGTGTGATTGT	chr15:84115763-84116921	CGI
96	NTRK3	15:88799300	GATATAATTTGTAGGGTAAGTT	CCAACCAAATATAATTTCTAA	88799274	88799366	93bp	GATATAATTTGTAGGGTAAGTTagtatggagtttatatagtttagttagatgttttttagtaagaaaatttgTTAGAAATTATATTTGGTTGG	chr15:88799523-88801017	CpG shore
97	NTRK3	15:88799324	GATATAATTTGTAGGGTAAGTT	CCAACCAAATATAATTTCTAA	88799274	88799366	93bp	GATATAATTTGTAGGGTAAGTTagtatggagtttatatagtttagttagatgttttttagtaagaaaatttgTTAGAAATTATATTTGGTTGG	chr15:88799523-88801017	CpG shore
98	NTRK3	15:88799344	GATATAATTTGTAGGGTAAGTT	CCAACCAAATATAATTTCTAA	88799274	88799366	93bp	GATATAATTTGTAGGGTAAGTTagtatggagtttatatagtttagttagatgttttttagtaagaaaatttgTTAGAAATTATATTTGGTTGG	chr15:88799523-88801017	CpG shore
99	NMDAR2A	16:10276119	TTTAGTTTTTGTGGTTGATA	AAAAATACCCAATTAACTTC	10276098	10276196	99bp	TTTAGTTTTTGTGGTTGATAgtgggagttttattttagggtgtataggagaatgggagttttaggttggttatttatgaGAAGTTAATTGGGTATTTTT	chr16:10273944-10277424	CGI
100	NMDAR2A	16:10276174	TTTAGTTTTTGTGGTTGATA	AAAAATACCCAATTAACTTC	10276098	10276196	99bp	TTTAGTTTTTGTGGTTGATAgtgggagttttattttagggtgtataggagaatgggagttttaggttggttatttatgaGAAGTTAATTGGGTATTTTT	chr16:10273944-10277424	CGI
101	CIITA	16:10970709	TTTTAGTTTGTTTTGAGGTA	ACTACCAATATCTACCACCT	10970683	10970761	79bp	TTTTAGTTTGTTTTGAGGTAtttgggtggagggttatgatattggttttattttgtagaAGGTGGTAGATATTGGTAGT	chr16:10972783-10973305	CpG shore
102	SOCS1-3	16:11349354	TGGTTGTGTGTTATTATTTT	CAACTCACCTCTTTATCTCT	11349319	11349412	94bp	TGGTTGTGTGTTATTATTTTatagaaggggttagttggaggggtgggttatagtgtttgggggtgtgttgtgggAGAGATAAAGAGGTGAGTTG	chr16:11348542-11350803	CGI
103	SOCS1-3	16:11349372	TGGTTGTGTGTTATTATTTT	CAACTCACCTCTTTATCTCT	11349319	11349412	94bp	TGGTTGTGTGTTATTATTTTatagaaggggttagttggaggggtgggttatagtgtttgggggtgtgttgtgggAGAGATAAAGAGGTGAGTTG	chr16:11348542-11350803	CGI
104	SOCS1-3	16:11349376	TGGTTGTGTGTTATTATTTT	CAACTCACCTCTTTATCTCT	11349319	11349412	94bp	TGGTTGTGTGTTATTATTTTatagaaggggttagttggaggggtgggttatagtgtttgggggtgtgttgtgggAGAGATAAAGAGGTGAGTTG	chr16:11348542-11350803	CGI
105	SOCS1-3	16:11349384	TGGTTGTGTGTTATTATTTT	CAACTCACCTCTTTATCTCT	11349319	11349412	94bp	TGGTTGTGTGTTATTATTTTatagaaggggttagttggaggggtgggttatagtgtttgggggtgtgttgtgggAGAGATAAAGAGGTGAGTTG	chr16:11348542-11350803	CGI
106	SOCS1-3	16:11349389	TGGTTGTGTGTTATTATTTT	CAACTCACCTCTTTATCTCT	11349319	11349412	94bp	TGGTTGTGTGTTATTATTTTatagaaggggttagttggaggggtgggttatagtgtttgggggtgtgttgtgggAGAGATAAAGAGGTGAGTTG	chr16:11348542-11350803	CGI
107	PYCARD	16:31214494	AGAATTTTGGAATTATGATAG	ACCCTTTTATACAACTCATT	31214466	31214547	82bp	AGAATTTTGGAATTATGATAGttagaagtgtgaagtttttttaattttatatattggggaaaAATGAGTTGTATAAAAGGGT	chr16:31213567-31214287	CpG shore
108	NDRG4	16:58496670	ATTTAGGGAGGAGTAGAGTT	ACAAAACAACTAAAAACAAA	58496649	58496738	90bp	ATTTAGGGAGGAGTAGAGTTttgtttaaggttattggttgagtttgaatagaatttggttttttaggagtTTTGTTTTTAGTTGTTTTGT	chr16:58497034-58498595	CpG shore
109	NDRG4	16:58496683	ATTTAGGGAGGAGTAGAGTT	ACAAAACAACTAAAAACAAA	58496649	58496738	90bp	ATTTAGGGAGGAGTAGAGTTttgtttaaggttattggttgagtttgaatagaatttggttttttaggagtTTTGTTTTTAGTTGTTTTGT	chr16:58497034-58498595	CpG shore
110	NDRG4	16:58496687	ATTTAGGGAGGAGTAGAGTT	ACAAAACAACTAAAAACAAA	58496649	58496738	90bp	ATTTAGGGAGGAGTAGAGTTttgtttaaggttattggttgagtttgaatagaatttggttttttaggagtTTTGTTTTTAGTTGTTTTGT	chr16:58497034-58498595	CpG shore
111	NDRG4	16:58496704	ATTTAGGGAGGAGTAGAGTT	ACAAAACAACTAAAAACAAA	58496649	58496738	90bp	ATTTAGGGAGGAGTAGAGTTttgtttaaggttattggttgagtttgaatagaatttggttttttaggagtTTTGTTTTTAGTTGTTTTGT	chr16:58497034-58498595	CpG shore
112	ATBF1	16:73093737	ATGTTAATTTTGTGTTTTGA	CCCTTTTATTTCTTCTAATC	73093710	73093808	99bp	ATGTTAATTTTGTGTTTTGAaataagatgtaattggttttttttggttttttagaaggagagaggaagagaggaggggtGATTAGAAGAAATAAAAGGG	chr16:73091515-73092395	CpG shore
113	ATBF1	16:73093743	ATGTTAATTTTGTGTTTTGA	CCCTTTTATTTCTTCTAATC	73093710	73093808	99bp	ATGTTAATTTTGTGTTTTGAaataagatgtaattggttttttttggttttttagaaggagagaggaagagaggaggggtGATTAGAAGAAATAAAAGGG	chr16:73091515-73092395	CpG shore
114	CDH13	16:82659471	TGGTATGGTTTATTGTTTAG	TTCAACATTATTTTCCATAA	82659436	82659524	89bp	TGGTATGGTTTATTGTTTAGtgttttgttatgttatgtgttatataatgtatttattttggtatttagtTTATGGAAAATAATGTTGAA	chr16:82660652-82661813	CpG shore
115	CDH13	16:82659494	TGGTATGGTTTATTGTTTAG	TTCAACATTATTTTCCATAA	82659436	82659524	89bp	TGGTATGGTTTATTGTTTAGtgttttgttatgttatgtgttatataatgtatttattttggtatttagtTTATGGAAAATAATGTTGAA	chr16:82660652-82661813	CpG shore
116	TRAF4	17:27070509	GGATAGGAAGGTTAATAAAA	CCCAATCCTAAAATACCTAA	27070442	27070531	90bp	GGATAGGAAGGTTAATAAAAatattagttgtttgtttggagtgtggtgtttttaagggtgggggtggtgaTTAGGTATTTTAGGATTGGG	chr17:27070539-27071570	CpG shore
117	STAT3	17:40540796	AGGATTTGGGTATAGAAGT	CACTACCAAAAACTCAACTA	40540776	40540859	84bp	AGGATTTGGGTATAGAAGTttggggggagggagggaagatgattggaatgttttgttgaaaattTAGTTGAGTTTTTGGTAGTG	chr17:40539838-40540775	CpG shore
118	STAT3	17:40540819	AGGATTTGGGTATAGAAGT	CACTACCAAAAACTCAACTA	40540776	40540859	84bp	AGGATTTGGGTATAGAAGTttggggggagggagggaagatgattggaatgttttgttgaaaattTAGTTGAGTTTTTGGTAGTG	chr17:40539838-40540775	CpG shore
119	TUBG2	17:40811702	GTTTTGTTGTTTTGGATAAT	AATTTAATAACTACCCCAAC	40811676	40811745	70bp	GTTTTGTTGTTTTGGATAATttagattgagagttgtgtttttagtttgggGTTGGGGTAGTTATTAAATT	chr17:40811233-40811597	CpG shore
120	TUBG2	17:40811711	GTTTTGTTGTTTTGGATAAT	AATTTAATAACTACCCCAAC	40811676	40811745	70bp	GTTTTGTTGTTTTGGATAATttagattgagagttgtgtttttagtttgggGTTGGGGTAGTTATTAAATT	chr17:40811233-40811597	CpG shore
121	TUBG2	17:40811722	GTTTTGTTGTTTTGGATAAT	AATTTAATAACTACCCCAAC	40811676	40811745	70bp	GTTTTGTTGTTTTGGATAATttagattgagagttgtgtttttagtttgggGTTGGGGTAGTTATTAAATT	chr17:40811233-40811597	CpG shore
122	BRCA1	17:41277573	GGATTGGTTATTTAGTTTGT	AACTCAAATAAAATTCTTCC	41277550	41277622	73bp	GGATTGGTTATTTAGTTTGTttttggatgatgtaaaaggaaagagatggaagaGGAAGAATTTTATTTGAGTT	No.
123	BRCA1	17:41277580	GGATTGGTTATTTAGTTTGT	AACTCAAATAAAATTCTTCC	41277550	41277622	73bp	GGATTGGTTATTTAGTTTGTttttggatgatgtaaaaggaaagagatggaagaGGAAGAATTTTATTTGAGTT	No.
124	BRCA1	17:41277596	GGATTGGTTATTTAGTTTGT	AACTCAAATAAAATTCTTCC	41277550	41277622	73bp	GGATTGGTTATTTAGTTTGTttttggatgatgtaaaaggaaagagatggaagaGGAAGAATTTTATTTGAGTT	No.
125	ALOX15	17:4545146	GAGTAGAGTTTTAAGGGGTA	AAAATAATAATTTCCACTCC	4545103	4545185	83bp	GAGTAGAGTTTTAAGGGGTAgaatttagttttagtttaaaaggtggtgttttggtgagagtagGGAGTGGAAATTATTATTTT	chr17:4542716-4544934	CpG shore
126	ALOX15	17:4545157	GAGTAGAGTTTTAAGGGGTA	AAAATAATAATTTCCACTCC	4545103	4545185	83bp	GAGTAGAGTTTTAAGGGGTAgaatttagttttagtttaaaaggtggtgttttggtgagagtagGGAGTGGAAATTATTATTTT	chr17:4542716-4544934	CpG shore
127	CACNA1G-1	17:48637800	GAGTTTTAAAGATTTTAATGG	AAACTAAAACCAATCAAACT	48637779	48637850	72bp	GAGTTTTAAAGATTTTAATGGttaataggaaagtgggtttggtttgggtagtAGTTTGATTGGTTTTAGTTT	chr17:48636104-48639279	CGI
128	CACNA1G-1	17:48637807	GAGTTTTAAAGATTTTAATGG	AAACTAAAACCAATCAAACT	48637779	48637850	72bp	GAGTTTTAAAGATTTTAATGGttaataggaaagtgggtttggtttgggtagtAGTTTGATTGGTTTTAGTTT	chr17:48636104-48639279	CGI
129	CACNA1G-3	17:48637818	GAGTTTTAAAGATTTTAATGG	AAACTAAAACCAATCAAACT	48637779	48637850	72bp	GAGTTTTAAAGATTTTAATGGttaataggaaagtgggtttggtttgggtagtAGTTTGATTGGTTTTAGTTT	chr17:48636104-48639279	CGI
130	CACNA1G-1	17:48637824	GAGTTTTAAAGATTTTAATGG	AAACTAAAACCAATCAAACT	48637779	48637850	72bp	GAGTTTTAAAGATTTTAATGGttaataggaaagtgggtttggtttgggtagtAGTTTGATTGGTTTTAGTTT	chr17:48636104-48639279	CGI
131	CACNA1G-1	17:48637850	GAGTTTTAAAGATTTTAATGG	AAACTAAAACCAATCAAACT	48637779	48637850	72bp	GAGTTTTAAAGATTTTAATGGttaataggaaagtgggtttggtttgggtagtAGTTTGATTGGTTTTAGTTT	chr17:48636104-48639279	CGI
132	CACNA1G-1	17:48637855	GAAAGTGGGTTCGGTCTGGGC	GAGGGGCGGTCCTGGGTTTTG	48637807	48637903	97bp	GAAAGTGGGTTCGGTCTGGGCagcagtctgattggctccagccttcgggagcggacccaggggcaaggggaggggaGAGGGGCGGTCCTGGGTTTTG	chr17:48636104-48639279	CGI
133	TRIM37	17:57184705	AAGGAATAGTTTAAGGTTTG	AATAACACCTCAATTTAAAAC	57184677	57184759	83bp	AAGGAATAGTTTAAGGTTTGtaggatttgtgttttatttattaaagttaattgagttagaagGTTTTAAATTGAGGTGTTATT	chr17:57183629-57184441	CpG shore
134	TRIM37	17:57184727	AAGGAATAGTTTAAGGTTTG	AATAACACCTCAATTTAAAAC	57184677	57184759	83bp	AAGGAATAGTTTAAGGTTTGtaggatttgtgttttatttattaaagttaattgagttagaagGTTTTAAATTGAGGTGTTATT	chr17:57183629-57184441	CpG shore
135	AXIN2-2	17:63554340	AGTTGTTTGGAGATAATGTT	TCAAACAAATAAACCTAAAA	63554293	63554389	97bp	AGTTGTTTGGAGATAATGTTgttgtttttaatgtattttttgtagattgttttggttatttgtaaagttttggtattTTTTAGGTTTATTTGTTTGA	No.
136	AXIN2-2	17:63554353	AGTTGTTTGGAGATAATGTT	TCAAACAAATAAACCTAAAA	63554293	63554389	97bp	AGTTGTTTGGAGATAATGTTgttgtttttaatgtattttttgtagattgttttggttatttgtaaagttttggtattTTTTAGGTTTATTTGTTTGA	No.
137	AXIN2-1	17:63558328	TTGTGTATGTGTGAAAGTG	AACCTAAATCTTCAAAACAC	63558298	63558394	97bp	TTGTGTATGTGTGAAAGTGgggtgtgaatttgttagtataggtttgagtgttaatattagttaggaggtatattttaGTGTTTTGAAGATTTAGGTT	chr17:63555903-63557362	CpG shore
138	TP53	17:7591415	TGTTGGGTAGTAAGTAAGAG	ACCTCTTCTACATCTCATTC	7591393	7591481	89bp	TGTTGGGTAGTAAGTAAGAGtttgataataaatattttttgaatgagggagataggtttgaagtttggaGAATGAGATGTAGAAGAGGT	chr17:7591495-7591839	CpG shore
139	SMAD4	18:48555807	TTAAAAGTAGTTTTTGGTTG	ACCTCTTTTATTTCACATTT	48555767	48555863	97bp	TTAAAAGTAGTTTTTGGTTGgtgaaaataaattattaatgtgttttaaatgaaaaagaaatgtatgtgttttgtaaaAAATGTGAAATAAAAGAGGT	chr18:48556292-48557333	CpG shore
140	SMAD4	18:48555833	TTAAAAGTAGTTTTTGGTTG	ACCTCTTTTATTTCACATTT	48555767	48555863	97bp	TTAAAAGTAGTTTTTGGTTGgtgaaaataaattattaatgtgttttaaatgaaaaagaaatgtatgtgttttgtaaaAAATGTGAAATAAAAGAGGT	chr18:48556292-48557333	CpG shore
141	BAX	19:49457855	TTTGAGTTTTTGTATTTGTT	TAATACCTTCATTTATCCAA	49457824	49457920	97bp	TTTGAGTTTTTGTATTTGTTaattttttttgtgttggggagagtttaaattttgtttgaaatttttaaaaatggtgtTTGGATAAATGAAGGTATTA	chr19:49457927-49458493	CpG shore
142	BAX	19:49457880	TTTGAGTTTTTGTATTTGTT	TAATACCTTCATTTATCCAA	49457824	49457920	97bp	TTTGAGTTTTTGTATTTGTTaattttttttgtgttggggagagtttaaattttgtttgaaatttttaaaaatggtgtTTGGATAAATGAAGGTATTA	chr19:49457927-49458493	CpG shore
143	VAV1	19:6772405	GGTTGGAGTTAGAAGATTAG	TAAAATATACCCAAAATTCA	6772374	6772462	89bp	GGTTGGAGTTAGAAGATTAGttgagtgatgatggggttggattagatagaggagggggtgagaagtgggTGAATTTTGGGTATATTTTA	chr19:6767946-6768160	CpG shore
144	ITGA4	2:182321530	GAGGTTGTTGTTAGTTTGTT	ATCTCAACACCCTTCTATAC	182321508	182321596	89bp	GAGGTTGTTGTTAGTTTGTTtatgtatgtagtttgggttgtagaggaagtgtggggaggaaggaagtggGTATAGAAGGGTGTTGAGAT	chr2:182321762-182323029	CpG shore
145	ITGA4	2:182321541	GAGGTTGTTGTTAGTTTGTT	ATCTCAACACCCTTCTATAC	182321508	182321596	89bp	GAGGTTGTTGTTAGTTTGTTtatgtatgtagtttgggttgtagaggaagtgtggggaggaaggaagtggGTATAGAAGGGTGTTGAGAT	chr2:182321762-182323029	CpG shore
146	TMEFF2	2:193060503	TTTATTAGTGTGTTTATTTGG	CTTTCTCTCAAACCACTTAT	193060476	193060557	82bp	TTTATTAGTGTGTTTATTTGGgaggtgtggttagatgtgtttggaaggttagattggttgggATAAGTGGTTTGAGAGAAAG	chr2:193058996-193060812	CGI
147	TMEFF2	2:193060534	TTTATTAGTGTGTTTATTTGG	CTTTCTCTCAAACCACTTAT	193060476	193060557	82bp	TTTATTAGTGTGTTTATTTGGgaggtgtggttagatgtgtttggaaggttagattggttgggATAAGTGGTTTGAGAGAAAG	chr2:193058996-193060812	CGI
148	CREB1	2:208393747	AGATTTGAAATTTTAAGGAG	ATTCTTTCAAAAATCTCTCA	208393681	208393771	91bp	AGATTTGAAATTTTAAGGAGagggttgtagagtttattattaaggagaatggggatttagtggtgttgtttTGAGAGATTTTTGAAAGAAT	chr2:208393956-208395024	CpG shore
149	FEV	2:219851272	GTAGGTTAAGGAGGATGTT	AATACCAATTTTAACAATA	219851196	219851294	99bp	GTAGGTTAAGGAGGATGTTggttgaagatgaggttttagtttagaagtttattttttgtagttttgtagtatggaatgggTATTGTTAAAATTGGTATT	chr2:219848920-219850541	CpG shore
150	PAX3	2:223163989	GTTTTAGGGAGATGGTAGT	CACACACAAAATAACACAA	223163961	223164044	84bp	GTTTTAGGGAGATGGTAGTtgttgagggtggagaagtttttgtttttttgtttttgtttttttgtTTGTGTTATTTTGTGTGTG	chr2:223183014-223185468	CpG shore
151	MSH2	2:47629840	TGTTGGTAGTTTGTTTAGAA	CTCCTCCCAATATTTTATTA	47629803	47629878	76bp	TGTTGGTAGTTTGTTTAGAAagaaaaagggaggtagttggagaggggtatatgtttTAATAAAATATTGGGAGGAG	chr2:47630068-47630791	CpG shore
152	MSH2	2:47629854	TGTTGGTAGTTTGTTTAGAA	CTCCTCCCAATATTTTATTA	47629803	47629878	76bp	TGTTGGTAGTTTGTTTAGAAagaaaaagggaggtagttggagaggggtatatgtttTAATAAAATATTGGGAGGAG	chr2:47630068-47630791	CpG shore
153	MAL	2:95691796	GATTAAGTTAGGGAAGTTTT	CTATAAACTATTCCCCTCAT	95691766	95691845	80bp	GATTAAGTTAGGGAAGTTTTtttttatttttggttttttgtgtttttttagattaatagaATGAGGGGAATAGTTTATAG	chr2:95690858-95692431	CGI
154	GATA5	20:61049813	ATTAAGATTTTTGAGGTTTT	CCAAAATTCTATTTTAACCT	61049779	61049871	93bp	ATTAAGATTTTTGAGGTTTTatattggtataatttggaatgttgtttggaaatagatgtttttttttattaatAGGTTAAAATAGAATTTTGG	chr20:61049362-61051897	CGI
155	ERG	21:40033988	ATAGAAGTTTGATTGTGAGG	AACTAAACCACAAAAATATAAAC	40033926	40034013	88bp	ATAGAAGTTTGATTGTGAGGgaggagtgtttttaatgaaagtggagttattttagttgtagatgtGTTTATATTTTTGTGGTTTAGTT	chr21:40032244-40033665	CpG shore
156	PDGFB	22:39641406	GGATTTAGGTTTTGTAGTTT	ATAACTTACCCAAAATAACC	39641354	39641435	82bp	GGATTTAGGTTTTGTAGTTTgagagtttgaatttagattttgttttggtatttgggagtttgGGTTATTTTGGGTAAGTTAT	chr22:39638220-39640966	CpG shore
157	CBLB	3:105587507	AAAGGTAGTTGAGAGTTAGG	AAAAACTCCACACTTCTTAC	105587463	105587556	94bp	AAAGGTAGTTGAGAGTTAGGgttgttttttttttttttttggtttgtgtttggttattttgggtttttgggttgGTAAGAAGTGTGGAGTTTTT	chr3:105587280-105588218	CGI
158	CBLB	3:105587509	AAAGGTAGTTGAGAGTTAGG	AAAAACTCCACACTTCTTAC	105587463	105587556	94bp	AAAGGTAGTTGAGAGTTAGGgttgttttttttttttttttggtttgtgtttggttattttgggtttttgggttgGTAAGAAGTGTGGAGTTTTT	chr3:105587280-105588218	CGI
159	CBLB	3:105587522	AAAGGTAGTTGAGAGTTAGG	AAAAACTCCACACTTCTTAC	105587463	105587556	94bp	AAAGGTAGTTGAGAGTTAGGgttgttttttttttttttttggtttgtgtttggttattttgggtttttgggttgGTAAGAAGTGTGGAGTTTTT	chr3:105587280-105588218	CGI
160	CBLB	3:105587530	AAAGGTAGTTGAGAGTTAGG	AAAAACTCCACACTTCTTAC	105587463	105587556	94bp	AAAGGTAGTTGAGAGTTAGGgttgttttttttttttttttggtttgtgtttggttattttgggtttttgggttgGTAAGAAGTGTGGAGTTTTT	chr3:105587280-105588218	CGI
161	CBLB	3:105587535	AAAGGTAGTTGAGAGTTAGG	AAAAACTCCACACTTCTTAC	105587463	105587556	94bp	AAAGGTAGTTGAGAGTTAGGgttgttttttttttttttttggtttgtgtttggttattttgggtttttgggttgGTAAGAAGTGTGGAGTTTTT	chr3:105587280-105588218	CGI
162	PPARG	3:12328995	TTAAAATGTTATTGGAAAGA	CAAAATAACTTACCCTTCA	12328961	12329033	73bp	TTAAAATGTTATTGGAAAGAatattttgggaagatggtttggttgattgttgtgTGAAGGGTAAGTTATTTTG	chr3:12329428-12330333	CpG shore
163	PPARG	3:12329004	TTAAAATGTTATTGGAAAGA	CAAAATAACTTACCCTTCA	12328961	12329033	73bp	TTAAAATGTTATTGGAAAGAatattttgggaagatggtttggttgattgttgtgTGAAGGGTAAGTTATTTTG	chr3:12329428-12330333	CpG shore
164	PPARG	3:12329008	TTAAAATGTTATTGGAAAGA	CAAAATAACTTACCCTTCA	12328961	12329033	73bp	TTAAAATGTTATTGGAAAGAatattttgggaagatggtttggttgattgttgtgTGAAGGGTAAGTTATTTTG	chr3:12329428-12330333	CpG shore
165	PPARG	3:12329011	TTAAAATGTTATTGGAAAGA	CAAAATAACTTACCCTTCA	12328961	12329033	73bp	TTAAAATGTTATTGGAAAGAatattttgggaagatggtttggttgattgttgtgTGAAGGGTAAGTTATTTTG	chr3:12329428-12330333	CpG shore
166	BCL6	3:187454283	TGGAATATTTAGGTTGTTT	ACTTCCTATAATTCCAAAAA	187454240	187454326	87bp	TGGAATATTTAGGTTGTTTtttaattagttttaattattagtttgtttgtggatttttagttgtaggTTTTTGGAATTATAGGAAGT	chr3:187455331-187455843	CpG shore
167	BCL6	3:187454301	TGGAATATTTAGGTTGTTT	ACTTCCTATAATTCCAAAAA	187454240	187454326	87bp	TGGAATATTTAGGTTGTTTtttaattagttttaattattagtttgtttgtggatttttagttgtaggTTTTTGGAATTATAGGAAGT	chr3:187455331-187455843	CpG shore
168	MLH1-3	3:37033894	TAAGTTTTGTTGTTTGTAGG	CCTAACTCATCATTTCAATA	37033860	37033930	71bp	TAAGTTTTGTTGTTTGTAGGgattttaggattgttgatatgagtgtattaaTATTGAAATGATGAGTTAGG	No.
169	MLH1-3	3:37033903	TAAGTTTTGTTGTTTGTAGG	CCTAACTCATCATTTCAATA	37033860	37033930	71bp	TAAGTTTTGTTGTTTGTAGGgattttaggattgttgatatgagtgtattaaTATTGAAATGATGAGTTAGG	No.
170	MLH1	3:37034066	ATAGGTTTTAAAGTTTTTGG	CTTATCTCCAAATATCACAA	37034044	37034137	94bp	ATAGGTTTTAAAGTTTTTGGtttggttaaaaagttggttgtgtagatttttgttaatgtttaggattttttgttTTGTGATATTTGGAGATAAG	chr3:37034229-37035356	CpG shore
171	MLH1	3:37034084	ATAGGTTTTAAAGTTTTTGG	CTTATCTCCAAATATCACAA	37034044	37034137	94bp	ATAGGTTTTAAAGTTTTTGGtttggttaaaaagttggttgtgtagatttttgttaatgtttaggattttttgttTTGTGATATTTGGAGATAAG	chr3:37034229-37035356	CpG shore
172	MLH1-2	3:37034143	GTTGTTGAGAGAGGTATTGT	CTCAAAATCCTCTACCTTAT	37034102	37034188	87bp	GTTGTTGAGAGAGGTATTGTttgagtatgtaagtgttttgtaaggtgttgatttatttttagatattATAAGGTAGAGGATTTTGAG	No.
173	MLH1-2	3:37034155	GTTGTTGAGAGAGGTATTGT	CTCAAAATCCTCTACCTTAT	37034102	37034188	87bp	GTTGTTGAGAGAGGTATTGTttgagtatgtaagtgttttgtaaggtgttgatttatttttagatattATAAGGTAGAGGATTTTGAG	No.
174	MLH1-2	3:37034167	GTTGTTGAGAGAGGTATTGT	CTCAAAATCCTCTACCTTAT	37034102	37034188	87bp	GTTGTTGAGAGAGGTATTGTttgagtatgtaagtgttttgtaaggtgttgatttatttttagatattATAAGGTAGAGGATTTTGAG	No.
175	MLH1-1	3:37034909	GAGAAATTTGATTGGTATTT	TTCTTCCTTCAACTATAACTT	37034867	37034955	89bp	GAGAAATTTGATTGGTATTTaagttgtttaattaatagttgttgttgaagggtggggttggatggtgtAAGTTATAGTTGAAGGAAGAA	No.
176	MLH1-1	3:37034932	GAGAAATTTGATTGGTATTT	TTCTTCCTTCAACTATAACTT	37034867	37034955	89bp	GAGAAATTTGATTGGTATTTaagttgtttaattaatagttgttgttgaagggtggggttggatggtgtAAGTTATAGTTGAAGGAAGAA	No.
177	CTNNB1	3:41240288	GAGAGGTGGGATTTATTAT	ACACTCCCTACTAAACCTAA	41240268	41240352	85bp	GAGAGGTGGGATTTATTATttggatagtggggggttttgggggtgttgtgagattgggttgtgatTTAGGTTTAGTAGGGAGTGT	chr3:41240163-41241631	CGI
178	CTNNB1	3:41240329	GAGAGGTGGGATTTATTAT	ACACTCCCTACTAAACCTAA	41240268	41240352	85bp	GAGAGGTGGGATTTATTATttggatagtggggggttttgggggtgttgtgagattgggttgtgatTTAGGTTTAGTAGGGAGTGT	chr3:41240163-41241631	CGI
179	RASSF1A	3:50379334	TTGAATATATGTTGGAGTTG	CTAAATCCCAAAAATCTAAA	50379277	50379366	90bp	TTGAATATATGTTGGAGTTGgtgtttggtaattgtttgttatttgtttttgtttttttgttttagttgttTTTAGATTTTTGGGATTTAG	chr3:50377804-50378540	CpG shore
180	RASSF1A	3:50379343	TTGAATATATGTTGGAGTTG	CTAAATCCCAAAAATCTAAA	50379277	50379366	90bp	TTGAATATATGTTGGAGTTGgtgtttggtaattgtttgttatttgtttttgtttttttgttttagttgttTTTAGATTTTTGGGATTTAG	chr3:50377804-50378540	CpG shore
181	FHIT	3:61237270	GGTTAATTGAAAGTTATAGTG	TCTCACCTCAACTTATCTTC	61237228	61237307	80bp	GGTTAATTGAAAGTTATAGTGatagtaattttgatttaggggtgggaaatattgattataGAAGATAAGTTGAGGTGAGA	chr3:61236607-61237227	CpG shore
182	APC-long	5:112042650	TGTTGTAAATTTAGAGTTTGA	ATTACCTCTTCAATTTCATT	112042610	112042708	99bp	TGTTGTAAATTTAGAGTTTGAaatagtatttagtatatattggaaatttaaatgatattgtttaattaatgttgaatgaAATGAAATTGAAGAGGTAAT	chr5:112043080-112043917	CpG shore
183	RIL	5:131592946	TTATAGGGTTTTTGGTTTAG	TCAAATACCTCCTCATAAA	131592913	131592996	84bp	TTATAGGGTTTTTGGTTTAGagggttttttatatggtaggatgggttgtaggtgtgttagttgggTTTATGAGGAGGTATTTGA	chr5:131593040-131593813	CpG shore
184	RIL	5:131592959	TTATAGGGTTTTTGGTTTAG	TCAAATACCTCCTCATAAA	131592913	131592996	84bp	TTATAGGGTTTTTGGTTTAGagggttttttatatggtaggatgggttgtaggtgtgttagttgggTTTATGAGGAGGTATTTGA	chr5:131593040-131593813	CpG shore
185	RIL	5:131592974	TTATAGGGTTTTTGGTTTAG	TCAAATACCTCCTCATAAA	131592913	131592996	84bp	TTATAGGGTTTTTGGTTTAGagggttttttatatggtaggatgggttgtaggtgtgttagttgggTTTATGAGGAGGTATTTGA	chr5:131593040-131593813	CpG shore
186	NEUROG1-2	5:134871509	GGTTGTTATTTTGTGTTAGT	AAAACCAAACCAAATTCT	134871487	134871563	77bp	GGTTGTTATTTTGTGTTAGTtgtgggtgtgagagtttggaagggtgtaggggtgtatggAGAATTTGGTTTGGTTTT	chr5:134870741-134872051	CGI
187	NEUROG1-1	5:134871510	GGTTGTTATTTTGTGTTAGT	AAAACCAAACCAAATTCT	134871487	134871563	77bp	GGTTGTTATTTTGTGTTAGTtgtgggtgtgagagtttggaagggtgtaggggtgtatggAGAATTTGGTTTGGTTTT	chr5:134870741-134872051	CGI
188	NEUROG1-2	5:134871515	GGTTGTTATTTTGTGTTAGT	AAAACCAAACCAAATTCT	134871487	134871563	77bp	GGTTGTTATTTTGTGTTAGTtgtgggtgtgagagtttggaagggtgtaggggtgtatggAGAATTTGGTTTGGTTTT	chr5:134870741-134872051	CGI
189	NEUROG1-1	5:134871516	GGTTGTTATTTTGTGTTAGT	AAAACCAAACCAAATTCT	134871487	134871563	77bp	GGTTGTTATTTTGTGTTAGTtgtgggtgtgagagtttggaagggtgtaggggtgtatggAGAATTTGGTTTGGTTTT	chr5:134870741-134872051	CGI
190	NEUROG1-2	5:134871539	GGTTGTTATTTTGTGTTAGT	AAAACCAAACCAAATTCT	134871487	134871563	77bp	GGTTGTTATTTTGTGTTAGTtgtgggtgtgagagtttggaagggtgtaggggtgtatggAGAATTTGGTTTGGTTTT	chr5:134870741-134872051	CGI
191	NEUROG1-1	5:134871540	GGTTGTTATTTTGTGTTAGT	AAAACCAAACCAAATTCT	134871487	134871563	77bp	GGTTGTTATTTTGTGTTAGTtgtgggtgtgagagtttggaagggtgtaggggtgtatggAGAATTTGGTTTGGTTTT	chr5:134870741-134872051	CGI
192	NEUROG1-2	5:134871543	GGTTGTTATTTTGTGTTAGT	AAAACCAAACCAAATTCT	134871487	134871563	77bp	GGTTGTTATTTTGTGTTAGTtgtgggtgtgagagtttggaagggtgtaggggtgtatggAGAATTTGGTTTGGTTTT	chr5:134870741-134872051	CGI
193	NEUROG1-1	5:134871544	GGTTGTTATTTTGTGTTAGT	AAAACCAAACCAAATTCT	134871487	134871563	77bp	GGTTGTTATTTTGTGTTAGTtgtgggtgtgagagtttggaagggtgtaggggtgtatggAGAATTTGGTTTGGTTTT	chr5:134870741-134872051	CGI
194	CDX1	5:149545980	TTTTAAGTTGGTTATTGTGT	CTACAACCCCATTTTACA	149545940	149546024	85bp	TTTTAAGTTGGTTATTGTGTgaagttggtttagaattttttggtttttgggagtttgtttttttgttTGTAAAATGGGGTTGTAG	chr5:149546028-149546988	CpG shore
195	CDX1	5:149546003	TTTTAAGTTGGTTATTGTGT	CTACAACCCCATTTTACA	149545940	149546024	85bp	TTTTAAGTTGGTTATTGTGTgaagttggtttagaattttttggtttttgggagtttgtttttttgttTGTAAAATGGGGTTGTAG	chr5:149546028-149546988	CpG shore
196	SPARC	5:151066174	GAGAAAAATAGAGAGTGAGAA	ATCTTCCCTTACAAATTTAC	151066143	151066218	76bp	GAGAAAAATAGAGAGTGAGAAaatgtttttttgaagatatagtgagattattttttGTAAATTTGTAAGGGAAGAT	No.
197	NPM1	5:170814325	TATTTGAATTTTGGGGTA	CTACAAACCTCCAAACAA	170814306	170814399	94bp	TATTTGAATTTTGGGGTAatgattaattgtgatttgaagtttttaggtaagtaaaaaatttttgaagtgattatgtTTGTTTGGAGGTTTGTAG	chr5:170814448-170815655	CpG shore
198	NPM1	5:170814335	TATTTGAATTTTGGGGTA	CTACAAACCTCCAAACAA	170814306	170814399	94bp	TATTTGAATTTTGGGGTAatgattaattgtgatttgaagtttttaggtaagtaaaaaatttttgaagtgattatgtTTGTTTGGAGGTTTGTAG	chr5:170814448-170815655	CpG shore
199	NPM1	5:170814340	TATTTGAATTTTGGGGTA	CTACAAACCTCCAAACAA	170814306	170814399	94bp	TATTTGAATTTTGGGGTAatgattaattgtgatttgaagtttttaggtaagtaaaaaatttttgaagtgattatgtTTGTTTGGAGGTTTGTAG	chr5:170814448-170815655	CpG shore
200	NPM1	5:170814379	TATTTGAATTTTGGGGTA	CTACAAACCTCCAAACAA	170814306	170814399	94bp	TATTTGAATTTTGGGGTAatgattaattgtgatttgaagtttttaggtaagtaaaaaatttttgaagtgattatgtTTGTTTGGAGGTTTGTAG	chr5:170814448-170815655	CpG shore
201	LIFR	5:38557143	TGTAAATAGTGTTTTGAGGA	CCCAAAAACTAATTTTCTTA	38557115	38557202	88bp	TGTAAATAGTGTTTTGAGGAgaggaaagtggggaattgtgtttttgttgtttttgtaattattgtataTAAGAAAATTAGTTTTTGGG	chr5:38556223-38557563	CGI
202	LIFR	5:38557151	TGTAAATAGTGTTTTGAGGA	CCCAAAAACTAATTTTCTTA	38557115	38557202	88bp	TGTAAATAGTGTTTTGAGGAgaggaaagtggggaattgtgtttttgttgtttttgtaattattgtataTAAGAAAATTAGTTTTTGGG	chr5:38556223-38557563	CGI
203	LIFR	5:38557159	TGTAAATAGTGTTTTGAGGA	CCCAAAAACTAATTTTCTTA	38557115	38557202	88bp	TGTAAATAGTGTTTTGAGGAgaggaaagtggggaattgtgtttttgttgtttttgtaattattgtataTAAGAAAATTAGTTTTTGGG	chr5:38556223-38557563	CGI
204	LIFR	5:38557162	TGTAAATAGTGTTTTGAGGA	CCCAAAAACTAATTTTCTTA	38557115	38557202	88bp	TGTAAATAGTGTTTTGAGGAgaggaaagtggggaattgtgtttttgttgtttttgtaattattgtataTAAGAAAATTAGTTTTTGGG	chr5:38556223-38557563	CGI
205	ESR1	6:152128743	AAGTTAATGTTAGGGTAAGG	AACCTCCAACTTTAAATACT	152128709	152128804	96bp	AAGTTAATGTTAGGGTAAGGtaatagtttttggttgttttttagtatttttgtaatgtatatgagtttgggagattAGTATTTAAAGTTGGAGGTT	chr6:152128823-152129771	CpG shore
206	ESR1	6:152128776	AAGTTAATGTTAGGGTAAGG	AACCTCCAACTTTAAATACT	152128709	152128804	96bp	AAGTTAATGTTAGGGTAAGGtaatagtttttggttgttttttagtatttttgtaatgtatatgagtttgggagattAGTATTTAAAGTTGGAGGTT	chr6:152128823-152129771	CpG shore
207	IGF2R	6:160389711	GGTAGTTAAAGTGTGTTTTTA	CTTAAATCAAAATACCAAAA	160389683	160389769	87bp	GGTAGTTAAAGTGTGTTTTTAttttttatggatttgttgttattaggttgtgtgaaggtatttatttTTTTGGTATTTTGATTTAAG	chr6:160389833-160390890	CpG shore
208	IGF2R	6:160389717	GGTAGTTAAAGTGTGTTTTTA	CTTAAATCAAAATACCAAAA	160389683	160389769	87bp	GGTAGTTAAAGTGTGTTTTTAttttttatggatttgttgttattaggttgtgtgaaggtatttatttTTTTGGTATTTTGATTTAAG	chr6:160389833-160390890	CpG shore
209	IGF2R	6:160389735	GGTAGTTAAAGTGTGTTTTTA	CTTAAATCAAAATACCAAAA	160389683	160389769	87bp	GGTAGTTAAAGTGTGTTTTTAttttttatggatttgttgttattaggttgtgtgaaggtatttatttTTTTGGTATTTTGATTTAAG	chr6:160389833-160390890	CpG shore
210	ID4	6:19837015	GGAGGGAAATATAGAATAGA	TAAAATTCCAATACCTTAAA	19836990	19837060	71bp	GGAGGGAAATATAGAATAGAatgaatgtgtttttttgaatagtgtgtttttTTTAAGGTATTGGAATTTTA	chr6:19837015-19837228	CGI
211	ID4	6:19837032	GGAGGGAAATATAGAATAGA	TAAAATTCCAATACCTTAAA	19836990	19837060	71bp	GGAGGGAAATATAGAATAGAatgaatgtgtttttttgaatagtgtgtttttTTTAAGGTATTGGAATTTTA	chr6:19837015-19837228	CGI
212	ID4	6:19837034	GGAGGGAAATATAGAATAGA	TAAAATTCCAATACCTTAAA	19836990	19837060	71bp	GGAGGGAAATATAGAATAGAatgaatgtgtttttttgaatagtgtgtttttTTTAAGGTATTGGAATTTTA	chr6:19837015-19837228	CGI
213	E2F3	6:20401983	TATGATTGGGATTGAAGTA	CTTTTCAAACCATATTTACA	20401955	20402053	99bp	TATGATTGGGATTGAAGTAaggaggtagtggtttaatgggttgtgggaatggtttttggtgggttgaggggtggggataTGTAAATATGGTTTGAAAAG	chr6:20402004-20403886	CpG shore
214	E2F3	6:20402004	TATGATTGGGATTGAAGTA	CTTTTCAAACCATATTTACA	20401955	20402053	99bp	TATGATTGGGATTGAAGTAaggaggtagtggtttaatgggttgtgggaatggtttttggtgggttgaggggtggggataTGTAAATATGGTTTGAAAAG	chr6:20402004-20403886	CGI
215	E2F3	6:20402011	TATGATTGGGATTGAAGTA	CTTTTCAAACCATATTTACA	20401955	20402053	99bp	TATGATTGGGATTGAAGTAaggaggtagtggtttaatgggttgtgggaatggtttttggtgggttgaggggtggggataTGTAAATATGGTTTGAAAAG	chr6:20402004-20403886	CGI
216	E2F3	6:20402014	TATGATTGGGATTGAAGTA	CTTTTCAAACCATATTTACA	20401955	20402053	99bp	TATGATTGGGATTGAAGTAaggaggtagtggtttaatgggttgtgggaatggtttttggtgggttgaggggtggggataTGTAAATATGGTTTGAAAAG	chr6:20402004-20403886	CGI
217	E2F3	6:20402026	TATGATTGGGATTGAAGTA	CTTTTCAAACCATATTTACA	20401955	20402053	99bp	TATGATTGGGATTGAAGTAaggaggtagtggtttaatgggttgtgggaatggtttttggtgggttgaggggtggggataTGTAAATATGGTTTGAAAAG	chr6:20402004-20403886	CGI
218	TRIM24	7:138144756	AGGAGGAAATATATATAAAGG	AAAAATACTTACCCAACC	138144722	138144801	80bp	AGGAGGAAATATATATAAAGGtttaattagaagttgtgattttaggtgtttggagggggtggGGTTGGGTAAGTATTTTT	chr7:138144668-138146023	CGI
219	TRIM24	7:138144758	AGGAGGAAATATATATAAAGG	AAAAATACTTACCCAACC	138144722	138144801	80bp	AGGAGGAAATATATATAAAGGtttaattagaagttgtgattttaggtgtttggagggggtggGGTTGGGTAAGTATTTTT	chr7:138144668-138146023	CGI
220	TRIM24	7:138144768	AGGAGGAAATATATATAAAGG	AAAAATACTTACCCAACC	138144722	138144801	80bp	AGGAGGAAATATATATAAAGGtttaattagaagttgtgattttaggtgtttggagggggtggGGTTGGGTAAGTATTTTT	chr7:138144668-138146023	CGI
221	TRIM24	7:138144772	AGGAGGAAATATATATAAAGG	AAAAATACTTACCCAACC	138144722	138144801	80bp	AGGAGGAAATATATATAAAGGtttaattagaagttgtgattttaggtgtttggagggggtggGGTTGGGTAAGTATTTTT	chr7:138144668-138146023	CGI
222	TRIM24	7:138144781	AGGAGGAAATATATATAAAGG	AAAAATACTTACCCAACC	138144722	138144801	80bp	AGGAGGAAATATATATAAAGGtttaattagaagttgtgattttaggtgtttggagggggtggGGTTGGGTAAGTATTTTT	chr7:138144668-138146023	CGI
223	EphA1	7:143106428	TATTTGGAGATTAGAAGAGG	AATCTCTACCACTAAAAACC	143106392	143106491	100bp	TATTTGGAGATTAGAAGAGGaagtaagtttagttattggggtatattagttgagtttttagggagagttggtgtgatttgGGTTTTTAGTGGTAGAGATT	No.
224	DFNA5	7:24797934	GATTGGTTAGAAATGTTAAA	TACCAATCAACTAACAAAAA	24797912	24798005	94bp	GATTGGTTAGAAATGTTAAAaatgtttgatttgtttttaggtttagaagatagatttaagttttgttttttgttTTTTTGTTAGTTGATTGGTA	chr7:24796542-24797487	CpG shore
225	DFNA5	7:24797943	GATTGGTTAGAAATGTTAAA	TACCAATCAACTAACAAAAA	24797912	24798005	94bp	GATTGGTTAGAAATGTTAAAaatgtttgatttgtttttaggtttagaagatagatttaagttttgttttttgttTTTTTGTTAGTTGATTGGTA	chr7:24796542-24797487	CpG shore
226	HOXA11	7:27225772	ATAGAGGTATAGGGGTTGT	TTACCTCAATTACATAATTTC	27225741	27225834	94bp	ATAGAGGTATAGGGGTTGTtttgttgtttattggtttatttatttgtttggttttttggagttgaggatttggGAAATTATGTAATTGAGGTAA	chr7:27225051-27225629	CpG shore
227	HOXA11	7:27225811	ATAGAGGTATAGGGGTTGT	TTACCTCAATTACATAATTTC	27225741	27225834	94bp	ATAGAGGTATAGGGGTTGTtttgttgtttattggtttatttatttgtttggttttttggagttgaggatttggGAAATTATGTAATTGAGGTAA	chr7:27225051-27225629	CpG shore
228	GATA4-2	8:11533599	AGTAGATTTGTTAAGGGAGA	CCAACATTACAAAACTAAAA	11533569	11533663	95bp	AGTAGATTTGTTAAGGGAGAtttgtttgtttggttttttaaattatatgatagtggtagttttttgtgtttgtgtTTTTAGTTTTGTAATGTTGG	chr8:11536768-11538961	CpG shore
229	GATA4-2	8:11533622	AGTAGATTTGTTAAGGGAGA	CCAACATTACAAAACTAAAA	11533569	11533663	95bp	AGTAGATTTGTTAAGGGAGAtttgtttgtttggttttttaaattatatgatagtggtagttttttgtgtttgtgtTTTTAGTTTTGTAATGTTGG	chr8:11536768-11538961	CpG shore
230	GATA4-1	8:11561926	GGTAGAGAGGTAGTTAGTGG	CTAAAACAAAATCAAAAACA	11561894	11561986	93bp	GGTAGAGAGGTAGTTAGTGGgaggaaaagagatgtgtgttatttattttattgaaattgtttaatttttgtttTGTTTTTGATTTTGTTTTAG	chr8:11565218-11567212	CpG shore
231	GATA4-1	8:11561930	GGTAGAGAGGTAGTTAGTGG	CTAAAACAAAATCAAAAACA	11561894	11561986	93bp	GGTAGAGAGGTAGTTAGTGGgaggaaaagagatgtgtgttatttattttattgaaattgtttaatttttgtttTGTTTTTGATTTTGTTTTAG	chr8:11565218-11567212	CpG shore
232	GATA4-1	8:11561945	GGTAGAGAGGTAGTTAGTGG	CTAAAACAAAATCAAAAACA	11561894	11561986	93bp	GGTAGAGAGGTAGTTAGTGGgaggaaaagagatgtgtgttatttattttattgaaattgtttaatttttgtttTGTTTTTGATTTTGTTTTAG	chr8:11565218-11567212	CpG shore
233	RECQL4	8:145744018	TTTATTTGTATGTGGAAAAG	CAAAATCACAACCTAAATAA	145743997	145744095	99bp	TTTATTTGTATGTGGAAAAGttgataaaaagaagggttttggggttagagtgttttttttggtttttttttttggtttgTTATTTAGGTTGTGATTTTG	chr8:145742465-145743826	CpG shore
234	RECQL4	8:145744056	TTTATTTGTATGTGGAAAAG	CAAAATCACAACCTAAATAA	145743997	145744095	99bp	TTTATTTGTATGTGGAAAAGttgataaaaagaagggttttggggttagagtgttttttttggtttttttttttggtttgTTATTTAGGTTGTGATTTTG	chr8:145742465-145743826	CpG shore
235	PCM1	8:17779474	AGTGGGATAGAAGAGTTTTA	CAACAACAAAAACAAATTAT	17779445	17779524	80bp	AGTGGGATAGAAGAGTTTTAtgtgaattgtgtattgagatgtagatttattattttgggaATAATTTGTTTTTGTTGTTG	chr8:17780033-17781272	CpG shore
236	CDKN2Ashort	9:21975739	TGTTTGTAGGTAGATAGGAA	AAAACACTAAACACTTTTTCT	21975694	21975793	100bp	TGTTTGTAGGTAGATAGGAAaatggggagggagttattggaaggatggattttatttttaaagttataatttttagattAGAAAAAGTGTTTAGTGTTTT	chr9:21974579-21975306	CpG shore
237	CDKN2Along	9:21994965	TAAAAATGAAAAAGGAAGA	AATTCAAAACTAACATTCAA	21994938	21995021	84bp	TAAAAATGAAAAAGGAAGAaaggaaagtgaggttattttattgttttatttgttaattaggaggTTGAATGTTAGTTTTGAATT	chr9:21994102-21995910	CGI
238	CDKN2Along	9:21994988	TAAAAATGAAAAAGGAAGA	AATTCAAAACTAACATTCAA	21994938	21995021	84bp	TAAAAATGAAAAAGGAAGAaaggaaagtgaggttattttattgttttatttgttaattaggaggTTGAATGTTAGTTTTGAATT	chr9:21994102-21995910	CGI
239	CDKN2B	9:22009595	TAATATTTTGGGAATGTTTA	CACAATAAAACCAACTAACT	22009544	22009643	100bp	TAATATTTTGGGAATGTTTAttattgtttttagtttttaatttttagtaggtggagtagaggatttttgtttttttagttAGTTAGTTGGTTTTATTGTG	chr9:22008658-22009471	CpG shore
240	B4GALT1	9:33168326	TTGTTGATTTGTAAGTAAGG	AAACCTAAAACCTCTAAATC	33168257	33168351	95bp	TTGTTGATTTGTAAGTAAGGgttgaaggttgtgtgggtgagagatttaggtattgaagttatttgattttgatttGATTTAGAGGTTTTAGGTTT	chr9:33166701-33167934	CpG shore
241	KDM4C	9:6757202	GGAAAAGTAATAAGTTGTAGG	CAATTTAACCAAAACTAAAA	6757158	6757248	91bp	GGAAAAGTAATAAGTTGTAGGaagttaatttatttagttttagatgttggaggtatttgtatttttagttaTTTTAGTTTTGGTTAAATTG	chr9:6757337-6758872	CpG shore
242	DAPK1	9:90111808	TATTTGAATTTTGGAGGT	TCACCTATTTACTTTCTTTTT	90111779	90111876	98bp	TATTTGAATTTTGGAGGTggaggttgttatgttttattatattttagtttggtgatagagtgagattttgttttaaaAAAAAGAAAGTAAATAGGTGA	chr9:90112515-90113817	CpG shore
243	DAPK1	9:90111831	TATTTGAATTTTGGAGGT	TCACCTATTTACTTTCTTTTT	90111779	90111876	98bp	TATTTGAATTTTGGAGGTggaggttgttatgttttattatattttagtttggtgatagagtgagattttgttttaaaAAAAAGAAAGTAAATAGGTGA	chr9:90112515-90113817	CpG shore
244	DAPK1	9:90111847	TATTTGAATTTTGGAGGT	TCACCTATTTACTTTCTTTTT	90111779	90111876	98bp	TATTTGAATTTTGGAGGTggaggttgttatgttttattatattttagtttggtgatagagtgagattttgttttaaaAAAAAGAAAGTAAATAGGTGA	chr9:90112515-90113817	CpG shore
245	MLLT7	X:70316123	AGAGGTTGTAGAAAAAGTGT	AACCTATAACCTCAAAACTC	70316100	70316176	77bp	AGAGGTTGTAGAAAAAGTGTttttgtttggtagaggttataggtggtattttagaaaGAGTTTTGAGGTTATAGGTT	chrX:70316350-70316671	CpG shore
246	MLLT7	X:70316127	AGAGGTTGTAGAAAAAGTGT	AACCTATAACCTCAAAACTC	70316100	70316176	77bp	AGAGGTTGTAGAAAAAGTGTttttgtttggtagaggttataggtggtattttagaaaGAGTTTTGAGGTTATAGGTT	chrX:70316350-70316671	CpG shore
