# Supplementary material for: Simultaneous Methylation-Level Assessment of Hundreds of CpG Sites by Targeted Bisulfite PCR Sequencing (TBPseq)
Source: Front Genet. 2017 Jul 13;8:97. doi: 10.3389/fgene.2017.00097 (PMC5507944; doi:10.3389/fgene.2017.00097)
Supplement: Supplementary file 2 [file Data_Sheet_2.XLSX]

## Sheet: colon
Colon Tumor
jhu-usc.edu_COAD.HumanMethylation450.4.lvl-3.TCGA-A6-6653-01A-11D-1772-5
jhu-usc.edu_COAD.HumanMethylation450.3.lvl-3.TCGA-A6-2675-01A-02D-1721-5
jhu-usc.edu_COAD.HumanMethylation450.15.lvl-3.TCGA-NH-A8F7-01A-11D-A40X-5
jhu-usc.edu_COAD.HumanMethylation450.8.lvl-3.TCGA-AD-6888-01A-11D-1926-5
jhu-usc.edu_COAD.HumanMethylation450.2.lvl-3.TCGA-AZ-5403-01A-01D-1651-5
jhu-usc.edu_COAD.HumanMethylation450.3.lvl-3.TCGA-AU-3779-01A-01D-1721-5
jhu-usc.edu_COAD.HumanMethylation450.4.lvl-3.TCGA-A6-6138-01A-11D-1772-5
jhu-usc.edu_COAD.HumanMethylation450.7.lvl-3.TCGA-DM-A28G-01A-11D-A16X-5
jhu-usc.edu_COAD.HumanMethylation450.3.lvl-3.TCGA-G4-6314-01A-11D-1721-5
jhu-usc.edu_COAD.HumanMethylation450.2.lvl-3.TCGA-CK-5916-01A-11D-1651-5
jhu-usc.edu_COAD.HumanMethylation450.2.lvl-3.TCGA-AD-5900-01A-11D-1651-5
jhu-usc.edu_COAD.HumanMethylation450.2.lvl-3.TCGA-A6-5665-01A-01D-1651-5
jhu-usc.edu_COAD.HumanMethylation450.14.lvl-3.TCGA-4N-A93T-01A-11D-A36Y-5
jhu-usc.edu_COAD.HumanMethylation450.6.lvl-3.TCGA-AD-6548-01A-11D-1837-5
jhu-usc.edu_COAD.HumanMethylation450.5.lvl-3.TCGA-DM-A0XF-01A-11D-A153-5
jhu-usc.edu_COAD.HumanMethylation450.1.lvl-3.TCGA-A6-2680-01A-01D-1407-5
jhu-usc.edu_COAD.HumanMethylation450.3.lvl-3.TCGA-AY-6197-01A-11D-1721-5
jhu-usc.edu_COAD.HumanMethylation450.1.lvl-3.TCGA-AA-3492-01A-01D-1407-5
jhu-usc.edu_COAD.HumanMethylation450.2.lvl-3.TCGA-CM-6165-01A-11D-1651-5
jhu-usc.edu_COAD.HumanMethylation450.8.lvl-3.TCGA-A6-6781-01A-22D-1926-5
jhu-usc.edu_COAD.HumanMethylation450.2.lvl-3.TCGA-CK-5913-01A-11D-1651-5
jhu-usc.edu_COAD.HumanMethylation450.6.lvl-3.TCGA-F4-6805-01A-11D-1837-5
jhu-usc.edu_COAD.HumanMethylation450.2.lvl-3.TCGA-D5-5538-01A-01D-1651-5
jhu-usc.edu_COAD.HumanMethylation450.13.lvl-3.TCGA-A6-A565-01A-31D-A28O-5
jhu-usc.edu_COAD.HumanMethylation450.5.lvl-3.TCGA-DM-A1DB-01A-11D-A153-5
jhu-usc.edu_COAD.HumanMethylation450.1.lvl-3.TCGA-CM-5341-01A-01D-1407-5
jhu-usc.edu_COAD.HumanMethylation450.6.lvl-3.TCGA-A6-5664-01A-21D-1837-5
jhu-usc.edu_COAD.HumanMethylation450.4.lvl-3.TCGA-A6-6140-01A-11D-1772-5
jhu-usc.edu_COAD.HumanMethylation450.15.lvl-3.TCGA-QL-A97D-01A-12D-A40X-5
jhu-usc.edu_COAD.HumanMethylation450.1.lvl-3.TCGA-CM-4752-01A-01D-1407-5
jhu-usc.edu_COAD.HumanMethylation450.8.lvl-3.TCGA-AD-6895-01A-11D-1926-5
jhu-usc.edu_COAD.HumanMethylation450.5.lvl-3.TCGA-DM-A1D4-01A-21D-A153-5
jhu-usc.edu_COAD.HumanMethylation450.13.lvl-3.TCGA-A6-A566-01A-11D-A28O-5
jhu-usc.edu_COAD.HumanMethylation450.3.lvl-3.TCGA-F4-6463-01A-11D-1721-5
jhu-usc.edu_COAD.HumanMethylation450.6.lvl-3.TCGA-CA-6717-01A-11D-1837-5
jhu-usc.edu_COAD.HumanMethylation450.6.lvl-3.TCGA-CA-5255-01A-11D-1837-5
jhu-usc.edu_COAD.HumanMethylation450.1.lvl-3.TCGA-A6-2682-01A-01D-1407-5
jhu-usc.edu_COAD.HumanMethylation450.6.lvl-3.TCGA-AA-3511-01A-21D-1837-5
jhu-usc.edu_COAD.HumanMethylation450.14.lvl-3.TCGA-NH-A6GA-01A-11D-A36Y-5
jhu-usc.edu_COAD.HumanMethylation450.6.lvl-3.TCGA-CM-6677-01A-11D-1837-5
jhu-usc.edu_COAD.HumanMethylation450.1.lvl-3.TCGA-AA-3494-01A-01D-1407-5
jhu-usc.edu_COAD.HumanMethylation450.6.lvl-3.TCGA-A6-6782-01A-11D-1837-5
jhu-usc.edu_COAD.HumanMethylation450.1.lvl-3.TCGA-AZ-4313-01A-01D-1407-5
jhu-usc.edu_COAD.HumanMethylation450.1.lvl-3.TCGA-A6-2681-01A-01D-1407-5
jhu-usc.edu_COAD.HumanMethylation450.3.lvl-3.TCGA-G4-6298-01A-11D-1721-5
jhu-usc.edu_COAD.HumanMethylation450.1.lvl-3.TCGA-CA-5256-01A-01D-1407-5
jhu-usc.edu_COAD.HumanMethylation450.3.lvl-3.TCGA-D5-6539-01A-11D-1721-5
jhu-usc.edu_COAD.HumanMethylation450.6.lvl-3.TCGA-CK-6751-01A-11D-1837-5
jhu-usc.edu_COAD.HumanMethylation450.1.lvl-3.TCGA-AA-3495-01A-01D-1407-5
jhu-usc.edu_COAD.HumanMethylation450.9.lvl-3.TCGA-DM-A1HB-01A-22D-A17Z-5
jhu-usc.edu_COAD.HumanMethylation450.7.lvl-3.TCGA-DM-A282-01A-12D-A16X-5
jhu-usc.edu_COAD.HumanMethylation450.2.lvl-3.TCGA-AM-5820-01A-01D-1651-5
jhu-usc.edu_COAD.HumanMethylation450.11.lvl-3.TCGA-A6-2677-01A-01D-A27A-5
jhu-usc.edu_COAD.HumanMethylation450.8.lvl-3.TCGA-D5-6922-01A-11D-1926-5
jhu-usc.edu_COAD.HumanMethylation450.13.lvl-3.TCGA-QG-A5YX-01A-11D-A28O-5
jhu-usc.edu_COAD.HumanMethylation450.5.lvl-3.TCGA-DM-A0XD-01A-12D-A153-5
jhu-usc.edu_COAD.HumanMethylation450.6.lvl-3.TCGA-AA-3489-01A-21D-1837-5
jhu-usc.edu_COAD.HumanMethylation450.6.lvl-3.TCGA-A6-6654-01A-21D-1837-5
jhu-usc.edu_COAD.HumanMethylation450.3.lvl-3.TCGA-AY-6386-01A-21D-1721-5
jhu-usc.edu_COAD.HumanMethylation450.8.lvl-3.TCGA-D5-6926-01A-11D-1926-5
jhu-usc.edu_COAD.HumanMethylation450.2.lvl-3.TCGA-CM-5861-01A-01D-1651-5
jhu-usc.edu_COAD.HumanMethylation450.3.lvl-3.TCGA-D5-6537-01A-11D-1721-5
jhu-usc.edu_COAD.HumanMethylation450.6.lvl-3.TCGA-CM-6680-01A-11D-1837-5
jhu-usc.edu_COAD.HumanMethylation450.1.lvl-3.TCGA-AZ-4615-01A-01D-1407-5
jhu-usc.edu_COAD.HumanMethylation450.5.lvl-3.TCGA-DM-A1D9-01A-11D-A153-5
jhu-usc.edu_COAD.HumanMethylation450.1.lvl-3.TCGA-CM-4747-01A-01D-1407-5
jhu-usc.edu_COAD.HumanMethylation450.2.lvl-3.TCGA-CM-6169-01A-11D-1651-5
jhu-usc.edu_COAD.HumanMethylation450.13.lvl-3.TCGA-QG-A5Z2-01A-11D-A28O-5
jhu-usc.edu_COAD.HumanMethylation450.3.lvl-3.TCGA-A6-5667-01A-21D-1721-5
jhu-usc.edu_COAD.HumanMethylation450.3.lvl-3.TCGA-D5-6535-01A-11D-1721-5
jhu-usc.edu_COAD.HumanMethylation450.1.lvl-3.TCGA-A6-2684-01A-01D-A27A-5
jhu-usc.edu_COAD.HumanMethylation450.7.lvl-3.TCGA-DM-A28M-01A-12D-A16X-5
jhu-usc.edu_COAD.HumanMethylation450.4.lvl-3.TCGA-A6-6137-01A-11D-1772-5
jhu-usc.edu_COAD.HumanMethylation450.6.lvl-3.TCGA-AZ-6606-01A-11D-1837-5
jhu-usc.edu_COAD.HumanMethylation450.5.lvl-3.TCGA-DM-A1D6-01A-21D-A153-5
jhu-usc.edu_COAD.HumanMethylation450.3.lvl-3.TCGA-G4-6311-01A-11D-1721-5
jhu-usc.edu_COAD.HumanMethylation450.1.lvl-3.TCGA-AZ-4315-01A-01D-1407-5
jhu-usc.edu_COAD.HumanMethylation450.4.lvl-3.TCGA-G4-6626-01A-11D-1772-5
jhu-usc.edu_COAD.HumanMethylation450.3.lvl-3.TCGA-D5-6541-01A-11D-1721-5
jhu-usc.edu_COAD.HumanMethylation450.5.lvl-3.TCGA-DM-A1D7-01A-11D-A153-5
jhu-usc.edu_COAD.HumanMethylation450.3.lvl-3.TCGA-G4-6322-01A-11D-1721-5
jhu-usc.edu_COAD.HumanMethylation450.4.lvl-3.TCGA-A6-6141-01A-11D-1772-5
jhu-usc.edu_COAD.HumanMethylation450.7.lvl-3.TCGA-DM-A280-01A-12D-A16X-5
jhu-usc.edu_COAD.HumanMethylation450.2.lvl-3.TCGA-CM-5868-01A-01D-1651-5
jhu-usc.edu_COAD.HumanMethylation450.6.lvl-3.TCGA-F4-6704-01A-11D-1837-5
jhu-usc.edu_COAD.HumanMethylation450.13.lvl-3.TCGA-QG-A5YV-01A-11D-A28O-5
jhu-usc.edu_COAD.HumanMethylation450.15.lvl-3.TCGA-NH-A8F8-01A-72D-A40X-5
jhu-usc.edu_COAD.HumanMethylation450.8.lvl-3.TCGA-D5-6931-01A-11D-1926-5
jhu-usc.edu_COAD.HumanMethylation450.6.lvl-3.TCGA-CA-6718-01A-11D-1837-5
jhu-usc.edu_COAD.HumanMethylation450.14.lvl-3.TCGA-NH-A6GB-01A-11D-A36Y-5
jhu-usc.edu_COAD.HumanMethylation450.3.lvl-3.TCGA-G4-6293-01A-11D-1721-5
jhu-usc.edu_COAD.HumanMethylation450.12.lvl-3.TCGA-A6-3809-01A-01D-A27A-5
jhu-usc.edu_COAD.HumanMethylation450.2.lvl-3.TCGA-CA-5796-01A-01D-1651-5
jhu-usc.edu_COAD.HumanMethylation450.2.lvl-3.TCGA-AY-5543-01A-01D-1651-5
jhu-usc.edu_COAD.HumanMethylation450.15.lvl-3.TCGA-WS-AB45-01A-11D-A40X-5
jhu-usc.edu_COAD.HumanMethylation450.3.lvl-3.TCGA-CM-5344-01A-21D-1721-5
jhu-usc.edu_COAD.HumanMethylation450.3.lvl-3.TCGA-CM-5349-01A-21D-1721-5
jhu-usc.edu_COAD.HumanMethylation450.8.lvl-3.TCGA-AD-6899-01A-11D-1926-5
jhu-usc.edu_COAD.HumanMethylation450.8.lvl-3.TCGA-G4-6304-01A-11D-1926-5
jhu-usc.edu_COAD.HumanMethylation450.6.lvl-3.TCGA-CM-6674-01A-11D-1837-5
jhu-usc.edu_COAD.HumanMethylation450.6.lvl-3.TCGA-F4-6806-01A-11D-1837-5
jhu-usc.edu_COAD.HumanMethylation450.2.lvl-3.TCGA-CM-6163-01A-11D-1651-5
jhu-usc.edu_COAD.HumanMethylation450.6.lvl-3.TCGA-G4-6628-01A-11D-1837-5
jhu-usc.edu_COAD.HumanMethylation450.13.lvl-3.TCGA-NH-A50T-01A-11D-A28O-5
jhu-usc.edu_COAD.HumanMethylation450.1.lvl-3.TCGA-AA-3502-01A-01D-1407-5
jhu-usc.edu_COAD.HumanMethylation450.6.lvl-3.TCGA-AZ-6603-01A-11D-1837-5
jhu-usc.edu_COAD.HumanMethylation450.2.lvl-3.TCGA-CA-5797-01A-01D-1651-5
jhu-usc.edu_COAD.HumanMethylation450.3.lvl-3.TCGA-AY-6196-01A-11D-1721-5
jhu-usc.edu_COAD.HumanMethylation450.1.lvl-3.TCGA-AZ-4308-01A-01D-1407-5
jhu-usc.edu_COAD.HumanMethylation450.6.lvl-3.TCGA-A6-6780-01A-11D-1837-5
jhu-usc.edu_COAD.HumanMethylation450.3.lvl-3.TCGA-D5-6533-01A-11D-1721-5
jhu-usc.edu_COAD.HumanMethylation450.4.lvl-3.TCGA-G4-6588-01A-11D-1772-5
jhu-usc.edu_COAD.HumanMethylation450.1.lvl-3.TCGA-AA-3509-01A-01D-1407-5
jhu-usc.edu_COAD.HumanMethylation450.3.lvl-3.TCGA-AA-3713-01A-21D-1721-5
jhu-usc.edu_COAD.HumanMethylation450.3.lvl-3.TCGA-G4-6323-01A-11D-1721-5
jhu-usc.edu_COAD.HumanMethylation450.15.lvl-3.TCGA-AY-A8YK-01A-11D-A40X-5
jhu-usc.edu_COAD.HumanMethylation450.1.lvl-3.TCGA-A6-4107-01A-02D-1407-5
jhu-usc.edu_COAD.HumanMethylation450.4.lvl-3.TCGA-AZ-6599-01A-11D-1772-5
jhu-usc.edu_COAD.HumanMethylation450.3.lvl-3.TCGA-D5-6536-01A-11D-1721-5
jhu-usc.edu_COAD.HumanMethylation450.8.lvl-3.TCGA-D5-6927-01A-21D-1926-5
jhu-usc.edu_COAD.HumanMethylation450.8.lvl-3.TCGA-AD-6889-01A-11D-1926-5
jhu-usc.edu_COAD.HumanMethylation450.6.lvl-3.TCGA-CM-6675-01A-11D-1837-5
jhu-usc.edu_COAD.HumanMethylation450.8.lvl-3.TCGA-AD-6901-01A-11D-1926-5
jhu-usc.edu_COAD.HumanMethylation450.4.lvl-3.TCGA-F4-6460-01A-11D-1772-5
jhu-usc.edu_COAD.HumanMethylation450.1.lvl-3.TCGA-A6-2679-01A-02D-1407-5
jhu-usc.edu_COAD.HumanMethylation450.3.lvl-3.TCGA-G4-6317-01A-11D-1721-5
jhu-usc.edu_COAD.HumanMethylation450.5.lvl-3.TCGA-DM-A1DA-01A-11D-A153-5
jhu-usc.edu_COAD.HumanMethylation450.7.lvl-3.TCGA-DM-A288-01A-11D-A16X-5
jhu-usc.edu_COAD.HumanMethylation450.5.lvl-3.TCGA-DM-A0X9-01A-11D-A153-5
jhu-usc.edu_COAD.HumanMethylation450.1.lvl-3.TCGA-AZ-4684-01A-01D-1407-5
jhu-usc.edu_COAD.HumanMethylation450.15.lvl-3.TCGA-5M-AATA-01A-31D-A40X-5
jhu-usc.edu_COAD.HumanMethylation450.3.lvl-3.TCGA-D5-6532-01A-11D-1721-5
jhu-usc.edu_COAD.HumanMethylation450.2.lvl-3.TCGA-A6-5662-01A-01D-1651-5
jhu-usc.edu_COAD.HumanMethylation450.6.lvl-3.TCGA-F4-6807-01A-11D-1837-5
jhu-usc.edu_COAD.HumanMethylation450.2.lvl-3.TCGA-CM-5862-01A-01D-1651-5
jhu-usc.edu_COAD.HumanMethylation450.4.lvl-3.TCGA-G4-6294-01A-11D-1772-5
jhu-usc.edu_COAD.HumanMethylation450.14.lvl-3.TCGA-SS-A7HO-01A-21D-A36Y-5
jhu-usc.edu_COAD.HumanMethylation450.5.lvl-3.TCGA-DM-A1D8-01A-11D-A153-5
jhu-usc.edu_COAD.HumanMethylation450.6.lvl-3.TCGA-CM-5863-01A-21D-1837-5
jhu-usc.edu_COAD.HumanMethylation450.4.lvl-3.TCGA-G4-6303-01A-11D-1772-5
jhu-usc.edu_COAD.HumanMethylation450.6.lvl-3.TCGA-CA-6719-01A-11D-1837-5
jhu-usc.edu_COAD.HumanMethylation450.13.lvl-3.TCGA-AD-A5EK-01A-11D-A28O-5
jhu-usc.edu_COAD.HumanMethylation450.4.lvl-3.TCGA-A6-6650-01A-11D-1772-5
jhu-usc.edu_COAD.HumanMethylation450.2.lvl-3.TCGA-CM-6162-01A-11D-1651-5
jhu-usc.edu_COAD.HumanMethylation450.3.lvl-3.TCGA-G4-6315-01A-11D-1721-5
jhu-usc.edu_COAD.HumanMethylation450.14.lvl-3.TCGA-NH-A5IV-01A-42D-A36Y-5
jhu-usc.edu_COAD.HumanMethylation450.1.lvl-3.TCGA-CK-4951-01A-01D-1407-5
jhu-usc.edu_COAD.HumanMethylation450.3.lvl-3.TCGA-G4-6307-01A-11D-1721-5
jhu-usc.edu_COAD.HumanMethylation450.2.lvl-3.TCGA-CM-6164-01A-11D-1651-5
jhu-usc.edu_COAD.HumanMethylation450.1.lvl-3.TCGA-CM-4748-01A-01D-1407-5
jhu-usc.edu_COAD.HumanMethylation450.3.lvl-3.TCGA-AA-3662-01A-01D-1721-5
jhu-usc.edu_COAD.HumanMethylation450.14.lvl-3.TCGA-AY-A69D-01A-11D-A36Y-5
jhu-usc.edu_COAD.HumanMethylation450.15.lvl-3.TCGA-4T-AA8H-01A-11D-A40X-5
jhu-usc.edu_COAD.HumanMethylation450.2.lvl-3.TCGA-A6-5659-01A-01D-A27A-5
jhu-usc.edu_COAD.HumanMethylation450.2.lvl-3.TCGA-CM-5864-01A-01D-1651-5
jhu-usc.edu_COAD.HumanMethylation450.13.lvl-3.TCGA-QG-A5YW-01A-11D-A28O-5
jhu-usc.edu_COAD.HumanMethylation450.8.lvl-3.TCGA-D5-5537-01A-21D-1926-5
jhu-usc.edu_COAD.HumanMethylation450.4.lvl-3.TCGA-AZ-6600-01A-11D-1772-5
jhu-usc.edu_COAD.HumanMethylation450.1.lvl-3.TCGA-A6-2685-01A-01D-1407-5
jhu-usc.edu_COAD.HumanMethylation450.13.lvl-3.TCGA-AY-A54L-01A-11D-A28O-5
jhu-usc.edu_COAD.HumanMethylation450.3.lvl-3.TCGA-CK-4950-01A-01D-1721-5
jhu-usc.edu_COAD.HumanMethylation450.6.lvl-3.TCGA-CM-6678-01A-11D-1837-5
jhu-usc.edu_COAD.HumanMethylation450.1.lvl-3.TCGA-AA-3506-01A-01D-1407-5
jhu-usc.edu_COAD.HumanMethylation450.7.lvl-3.TCGA-DM-A28E-01A-11D-A16X-5
jhu-usc.edu_COAD.HumanMethylation450.4.lvl-3.TCGA-A6-6648-01A-11D-1772-5
jhu-usc.edu_COAD.HumanMethylation450.6.lvl-3.TCGA-AZ-4616-01A-21D-1837-5
jhu-usc.edu_COAD.HumanMethylation450.2.lvl-3.TCGA-CK-5915-01A-11D-1651-5
jhu-usc.edu_COAD.HumanMethylation450.8.lvl-3.TCGA-D5-6924-01A-11D-1926-5
jhu-usc.edu_COAD.HumanMethylation450.13.lvl-3.TCGA-A6-A567-01A-31D-A28O-5
jhu-usc.edu_COAD.HumanMethylation450.4.lvl-3.TCGA-A6-6652-01A-11D-1772-5
jhu-usc.edu_COAD.HumanMethylation450.2.lvl-3.TCGA-A6-5660-01A-01D-1651-5
jhu-usc.edu_COAD.HumanMethylation450.2.lvl-3.TCGA-CM-6166-01A-11D-1651-5
jhu-usc.edu_COAD.HumanMethylation450.3.lvl-3.TCGA-CM-4743-01A-01D-1721-5
jhu-usc.edu_COAD.HumanMethylation450.1.lvl-3.TCGA-CM-4746-01A-01D-1407-5
jhu-usc.edu_COAD.HumanMethylation450.2.lvl-3.TCGA-AM-5821-01A-01D-1651-5
jhu-usc.edu_COAD.HumanMethylation450.3.lvl-3.TCGA-D5-6540-01A-11D-1721-5
jhu-usc.edu_COAD.HumanMethylation450.3.lvl-3.TCGA-G4-6295-01A-11D-1721-5
jhu-usc.edu_COAD.HumanMethylation450.14.lvl-3.TCGA-3L-AA1B-01A-11D-A36Y-5
jhu-usc.edu_COAD.HumanMethylation450.4.lvl-3.TCGA-F4-6461-01A-11D-1772-5
jhu-usc.edu_COAD.HumanMethylation450.15.lvl-3.TCGA-5M-AATE-01A-11D-A40X-5
jhu-usc.edu_COAD.HumanMethylation450.6.lvl-3.TCGA-A6-6780-01A-11D-A27A-5
jhu-usc.edu_COAD.HumanMethylation450.2.lvl-3.TCGA-A6-5666-01A-01D-1651-5
jhu-usc.edu_COAD.HumanMethylation450.1.lvl-3.TCGA-AZ-4614-01A-01D-1407-5
jhu-usc.edu_COAD.HumanMethylation450.8.lvl-3.TCGA-D5-6929-01A-31D-1926-5
jhu-usc.edu_COAD.HumanMethylation450.6.lvl-3.TCGA-CA-6716-01A-11D-1837-5
jhu-usc.edu_COAD.HumanMethylation450.13.lvl-3.TCGA-NH-A50V-01A-11D-A28O-5
jhu-usc.edu_COAD.HumanMethylation450.6.lvl-3.TCGA-CA-6715-01A-21D-1837-5
jhu-usc.edu_COAD.HumanMethylation450.2.lvl-3.TCGA-A6-5657-01A-01D-1651-5
jhu-usc.edu_COAD.HumanMethylation450.8.lvl-3.TCGA-D5-6920-01A-11D-1926-5
jhu-usc.edu_COAD.HumanMethylation450.15.lvl-3.TCGA-5M-AAT5-01A-21D-A40X-5
jhu-usc.edu_COAD.HumanMethylation450.3.lvl-3.TCGA-G4-6321-01A-11D-1721-5
jhu-usc.edu_COAD.HumanMethylation450.2.lvl-3.TCGA-CM-6161-01A-11D-1651-5
jhu-usc.edu_COAD.HumanMethylation450.2.lvl-3.TCGA-CM-6168-01A-11D-1651-5
jhu-usc.edu_COAD.HumanMethylation450.6.lvl-3.TCGA-G4-6309-01A-21D-1837-5
jhu-usc.edu_COAD.HumanMethylation450.1.lvl-3.TCGA-CM-4744-01A-01D-1407-5
jhu-usc.edu_COAD.HumanMethylation450.8.lvl-3.TCGA-D5-6928-01A-11D-1926-5
jhu-usc.edu_COAD.HumanMethylation450.13.lvl-3.TCGA-A6-A5ZU-01A-11D-A28O-5
jhu-usc.edu_COAD.HumanMethylation450.2.lvl-3.TCGA-D5-5540-01A-01D-1651-5
jhu-usc.edu_COAD.HumanMethylation450.7.lvl-3.TCGA-DM-A28K-01A-21D-A16X-5
jhu-usc.edu_COAD.HumanMethylation450.8.lvl-3.TCGA-AD-6965-01A-11D-1926-5
jhu-usc.edu_COAD.HumanMethylation450.2.lvl-3.TCGA-CM-6167-01A-11D-1651-5
jhu-usc.edu_COAD.HumanMethylation450.5.lvl-3.TCGA-DM-A1HA-01A-11D-A153-5
jhu-usc.edu_COAD.HumanMethylation450.4.lvl-3.TCGA-AZ-6598-01A-11D-1772-5
jhu-usc.edu_COAD.HumanMethylation450.7.lvl-3.TCGA-DM-A285-01A-11D-A16X-5
jhu-usc.edu_COAD.HumanMethylation450.7.lvl-3.TCGA-DM-A28A-01A-21D-A16X-5
jhu-usc.edu_COAD.HumanMethylation450.3.lvl-3.TCGA-G4-6310-01A-11D-1721-5
jhu-usc.edu_COAD.HumanMethylation450.3.lvl-3.TCGA-AA-3712-01A-21D-1721-5
jhu-usc.edu_COAD.HumanMethylation450.8.lvl-3.TCGA-AD-6963-01A-11D-1926-5
jhu-usc.edu_COAD.HumanMethylation450.15.lvl-3.TCGA-5M-AAT4-01A-11D-A40X-5
jhu-usc.edu_COAD.HumanMethylation450.3.lvl-3.TCGA-D5-6538-01A-11D-1721-5
jhu-usc.edu_COAD.HumanMethylation450.4.lvl-3.TCGA-F4-6570-01A-11D-1772-5
jhu-usc.edu_COAD.HumanMethylation450.4.lvl-3.TCGA-G4-6627-01A-11D-1772-5
jhu-usc.edu_COAD.HumanMethylation450.3.lvl-3.TCGA-AU-6004-01A-11D-1721-5
jhu-usc.edu_COAD.HumanMethylation450.4.lvl-3.TCGA-G4-6306-01A-11D-1772-5
jhu-usc.edu_COAD.HumanMethylation450.8.lvl-3.TCGA-F4-6854-01A-11D-1926-5
jhu-usc.edu_COAD.HumanMethylation450.6.lvl-3.TCGA-CK-6747-01A-11D-1837-5
jhu-usc.edu_COAD.HumanMethylation450.6.lvl-3.TCGA-CM-6679-01A-11D-1837-5
jhu-usc.edu_COAD.HumanMethylation450.8.lvl-3.TCGA-D5-6932-01A-11D-1926-5
jhu-usc.edu_COAD.HumanMethylation450.2.lvl-3.TCGA-A6-5659-01A-01D-1651-5
jhu-usc.edu_COAD.HumanMethylation450.14.lvl-3.TCGA-T9-A92H-01A-11D-A36Y-5
jhu-usc.edu_COAD.HumanMethylation450.6.lvl-3.TCGA-F4-6809-01A-11D-1837-5
jhu-usc.edu_COAD.HumanMethylation450.6.lvl-3.TCGA-F4-6808-01A-11D-1837-5
jhu-usc.edu_COAD.HumanMethylation450.2.lvl-3.TCGA-D5-5541-01A-01D-1651-5
jhu-usc.edu_COAD.HumanMethylation450.6.lvl-3.TCGA-CA-5254-01A-21D-1837-5
jhu-usc.edu_COAD.HumanMethylation450.14.lvl-3.TCGA-AY-A71X-01A-12D-A36Y-5
jhu-usc.edu_COAD.HumanMethylation450.13.lvl-3.TCGA-AD-A5EJ-01A-11D-A28O-5
jhu-usc.edu_COAD.HumanMethylation450.3.lvl-3.TCGA-AA-3660-01A-01D-1721-5
jhu-usc.edu_COAD.HumanMethylation450.4.lvl-3.TCGA-F4-6569-01A-11D-1772-5
jhu-usc.edu_COAD.HumanMethylation450.1.lvl-3.TCGA-AZ-4681-01A-01D-1407-5
jhu-usc.edu_COAD.HumanMethylation450.1.lvl-3.TCGA-A6-2671-01A-01D-1407-5
jhu-usc.edu_COAD.HumanMethylation450.6.lvl-3.TCGA-A6-5656-01A-21D-1837-5
jhu-usc.edu_COAD.HumanMethylation450.8.lvl-3.TCGA-F4-6856-01A-11D-1926-5
jhu-usc.edu_COAD.HumanMethylation450.3.lvl-3.TCGA-D5-6531-01A-11D-1721-5
jhu-usc.edu_COAD.HumanMethylation450.7.lvl-3.TCGA-DM-A28C-01A-11D-A16X-5
jhu-usc.edu_COAD.HumanMethylation450.4.lvl-3.TCGA-A6-6649-01A-11D-1772-5
jhu-usc.edu_COAD.HumanMethylation450.6.lvl-3.TCGA-A6-6651-01A-21D-1837-5
jhu-usc.edu_COAD.HumanMethylation450.6.lvl-3.TCGA-A6-5656-01A-21D-A27A-5
jhu-usc.edu_COAD.HumanMethylation450.12.lvl-3.TCGA-A6-3810-01A-01D-A27A-5
jhu-usc.edu_COAD.HumanMethylation450.2.lvl-3.TCGA-CK-5914-01A-11D-1651-5
jhu-usc.edu_COAD.HumanMethylation450.14.lvl-3.TCGA-NH-A50U-01A-33D-A36Y-5
jhu-usc.edu_COAD.HumanMethylation450.6.lvl-3.TCGA-CM-4751-01A-02D-1837-5
jhu-usc.edu_COAD.HumanMethylation450.2.lvl-3.TCGA-CM-6172-01A-11D-1651-5
jhu-usc.edu_COAD.HumanMethylation450.1.lvl-3.TCGA-A6-2684-01A-01D-1407-5
jhu-usc.edu_COAD.HumanMethylation450.4.lvl-3.TCGA-A6-4105-01A-02D-1772-5
jhu-usc.edu_COAD.HumanMethylation450.4.lvl-3.TCGA-D5-6529-01A-11D-1772-5
jhu-usc.edu_COAD.HumanMethylation450.6.lvl-3.TCGA-AZ-4323-01A-21D-1837-5
jhu-usc.edu_COAD.HumanMethylation450.8.lvl-3.TCGA-D5-6923-01A-11D-1926-5
jhu-usc.edu_COAD.HumanMethylation450.6.lvl-3.TCGA-AZ-6605-01A-11D-1837-5
jhu-usc.edu_COAD.HumanMethylation450.4.lvl-3.TCGA-G4-6299-01A-11D-1772-5
jhu-usc.edu_COAD.HumanMethylation450.4.lvl-3.TCGA-A6-6142-01A-11D-1772-5
jhu-usc.edu_COAD.HumanMethylation450.13.lvl-3.TCGA-QG-A5Z1-01A-11D-A28O-5
jhu-usc.edu_COAD.HumanMethylation450.6.lvl-3.TCGA-CM-6676-01A-11D-1837-5
jhu-usc.edu_COAD.HumanMethylation450.6.lvl-3.TCGA-AZ-6608-01A-11D-1837-5
jhu-usc.edu_COAD.HumanMethylation450.8.lvl-3.TCGA-AD-6964-01A-11D-1926-5
jhu-usc.edu_COAD.HumanMethylation450.2.lvl-3.TCGA-CK-5912-01A-11D-1651-5
jhu-usc.edu_COAD.HumanMethylation450.6.lvl-3.TCGA-CK-6748-01A-11D-1837-5
jhu-usc.edu_COAD.HumanMethylation450.3.lvl-3.TCGA-G4-6302-01A-11D-1721-5
jhu-usc.edu_COAD.HumanMethylation450.6.lvl-3.TCGA-AZ-6607-01A-11D-1837-5
jhu-usc.edu_COAD.HumanMethylation450.8.lvl-3.TCGA-D5-7000-01A-11D-1926-5
jhu-usc.edu_COAD.HumanMethylation450.4.lvl-3.TCGA-G4-6625-01A-21D-1772-5
jhu-usc.edu_COAD.HumanMethylation450.5.lvl-3.TCGA-DM-A1D0-01A-11D-A153-5
jhu-usc.edu_COAD.HumanMethylation450.15.lvl-3.TCGA-NH-A6GC-01A-12D-A40X-5
jhu-usc.edu_COAD.HumanMethylation450.1.lvl-3.TCGA-AA-3488-01A-01D-1407-5
jhu-usc.edu_COAD.HumanMethylation450.3.lvl-3.TCGA-AA-3655-01A-02D-1721-5
jhu-usc.edu_COAD.HumanMethylation450.6.lvl-3.TCGA-F4-6703-01A-11D-1837-5
jhu-usc.edu_COAD.HumanMethylation450.8.lvl-3.TCGA-F4-6855-01A-11D-1926-5
jhu-usc.edu_COAD.HumanMethylation450.3.lvl-3.TCGA-D5-6530-01A-11D-1721-5
jhu-usc.edu_COAD.HumanMethylation450.1.lvl-3.TCGA-AA-3510-01A-01D-1407-5
jhu-usc.edu_COAD.HumanMethylation450.15.lvl-3.TCGA-5M-AAT6-01A-11D-A40X-5
jhu-usc.edu_COAD.HumanMethylation450.3.lvl-3.TCGA-G4-6297-01A-11D-1721-5
jhu-usc.edu_COAD.HumanMethylation450.3.lvl-3.TCGA-CK-4952-01A-01D-1721-5
jhu-usc.edu_COAD.HumanMethylation450.2.lvl-3.TCGA-D5-5539-01A-01D-1651-5
jhu-usc.edu_COAD.HumanMethylation450.6.lvl-3.TCGA-AA-3496-01A-21D-1837-5
jhu-usc.edu_COAD.HumanMethylation450.1.lvl-3.TCGA-A6-2686-01A-01D-1407-5
jhu-usc.edu_COAD.HumanMethylation450.2.lvl-3.TCGA-CM-6171-01A-11D-1651-5
jhu-usc.edu_COAD.HumanMethylation450.2.lvl-3.TCGA-A6-5661-01A-01D-1651-5
jhu-usc.edu_COAD.HumanMethylation450.8.lvl-3.TCGA-D5-6930-01A-11D-1926-5
jhu-usc.edu_COAD.HumanMethylation450.2.lvl-3.TCGA-CM-6170-01A-11D-1651-5
jhu-usc.edu_COAD.HumanMethylation450.3.lvl-3.TCGA-AZ-5407-01A-01D-1721-5
jhu-usc.edu_COAD.HumanMethylation450.3.lvl-3.TCGA-CM-5348-01A-21D-1721-5
jhu-usc.edu_COAD.HumanMethylation450.6.lvl-3.TCGA-CK-6746-01A-11D-1837-5
jhu-usc.edu_COAD.HumanMethylation450.13.lvl-3.TCGA-A6-A56B-01A-31D-A28O-5
jhu-usc.edu_COAD.HumanMethylation450.3.lvl-3.TCGA-G4-6320-01A-11D-1721-5
jhu-usc.edu_COAD.HumanMethylation450.8.lvl-3.TCGA-AD-6890-01A-11D-1926-5
jhu-usc.edu_COAD.HumanMethylation450.4.lvl-3.TCGA-A6-6650-01A-11D-A27A-5
jhu-usc.edu_COAD.HumanMethylation450.3.lvl-3.TCGA-AA-3663-01A-01D-1721-5
jhu-usc.edu_COAD.HumanMethylation450.2.lvl-3.TCGA-CM-5860-01A-01D-1651-5
jhu-usc.edu_COAD.HumanMethylation450.1.lvl-3.TCGA-CM-4750-01A-01D-1407-5
jhu-usc.edu_COAD.HumanMethylation450.3.lvl-3.TCGA-AA-3697-01A-01D-1721-5
jhu-usc.edu_COAD.HumanMethylation450.4.lvl-3.TCGA-G4-6586-01A-11D-1772-5
jhu-usc.edu_COAD.HumanMethylation450.8.lvl-3.TCGA-A6-6781-01A-22D-A27A-5
jhu-usc.edu_COAD.HumanMethylation450.7.lvl-3.TCGA-DM-A28H-01A-11D-A16X-5
jhu-usc.edu_COAD.HumanMethylation450.8.lvl-3.TCGA-D5-6898-01A-11D-1926-5
jhu-usc.edu_COAD.HumanMethylation450.4.lvl-3.TCGA-F4-6459-01A-11D-1772-5
jhu-usc.edu_COAD.HumanMethylation450.7.lvl-3.TCGA-DM-A28F-01A-11D-A16X-5
jhu-usc.edu_COAD.HumanMethylation450.8.lvl-3.TCGA-D5-6534-01A-21D-1926-5
jhu-usc.edu_COAD.HumanMethylation450.14.lvl-3.TCGA-RU-A8FL-01A-11D-A36Y-5
jhu-usc.edu_COAD.HumanMethylation450.4.lvl-3.TCGA-AZ-6601-01A-11D-1772-5
jhu-usc.edu_COAD.HumanMethylation450.2.lvl-3.TCGA-A6-5661-01B-05D-2299-5
jhu-usc.edu_COAD.HumanMethylation450.1.lvl-3.TCGA-AZ-4682-01B-01D-1407-5
jhu-usc.edu_COAD.HumanMethylation450.10.lvl-3.TCGA-A6-2672-01B-03D-2299-5
jhu-usc.edu_COAD.HumanMethylation450.6.lvl-3.TCGA-A6-5656-01B-02D-A27A-5
jhu-usc.edu_COAD.HumanMethylation450.2.lvl-3.TCGA-A6-5659-01B-04D-A27A-5
jhu-usc.edu_COAD.HumanMethylation450.11.lvl-3.TCGA-A6-2677-01B-02D-A27A-5
jhu-usc.edu_COAD.HumanMethylation450.12.lvl-3.TCGA-A6-3809-01B-04D-A27A-5
jhu-usc.edu_COAD.HumanMethylation450.2.lvl-3.TCGA-CK-4947-01B-11D-1651-5
jhu-usc.edu_COAD.HumanMethylation450.4.lvl-3.TCGA-A6-6650-01B-02D-A27A-5
jhu-usc.edu_COAD.HumanMethylation450.2.lvl-3.TCGA-A6-5665-01B-03D-2299-5
jhu-usc.edu_COAD.HumanMethylation450.12.lvl-3.TCGA-A6-3810-01B-04D-A27A-5
jhu-usc.edu_COAD.HumanMethylation450.2.lvl-3.TCGA-CK-4948-01B-11D-1651-5
jhu-usc.edu_COAD.HumanMethylation450.6.lvl-3.TCGA-A6-6780-01B-04D-A27A-5
jhu-usc.edu_COAD.HumanMethylation450.8.lvl-3.TCGA-A6-6781-01B-06D-A27A-5
jhu-usc.edu_COAD.HumanMethylation450.1.lvl-3.TCGA-A6-2684-01C-08D-A27A-5
Colon Normal
jhu-usc.edu_COAD.HumanMethylation450.1.lvl-3.TCGA-A6-2681-11A-01D-1551-5
jhu-usc.edu_COAD.HumanMethylation450.3.lvl-3.TCGA-AA-3712-11A-01D-1721-5
jhu-usc.edu_COAD.HumanMethylation450.4.lvl-3.TCGA-G4-6625-11A-01D-1772-5
jhu-usc.edu_COAD.HumanMethylation450.3.lvl-3.TCGA-G4-6297-11A-01D-1721-5
jhu-usc.edu_COAD.HumanMethylation450.1.lvl-3.TCGA-A6-2685-11A-01D-1551-5
jhu-usc.edu_COAD.HumanMethylation450.1.lvl-3.TCGA-AA-3506-11A-01D-1407-5
jhu-usc.edu_COAD.HumanMethylation450.3.lvl-3.TCGA-A6-2675-11A-01D-1721-5
jhu-usc.edu_COAD.HumanMethylation450.1.lvl-3.TCGA-A6-4107-11A-01D-1551-5
jhu-usc.edu_COAD.HumanMethylation450.3.lvl-3.TCGA-G4-6298-11A-01D-1721-5
jhu-usc.edu_COAD.HumanMethylation450.1.lvl-3.TCGA-A6-2682-11A-01D-1551-5
jhu-usc.edu_COAD.HumanMethylation450.1.lvl-3.TCGA-AA-3488-11A-01D-1407-5
jhu-usc.edu_COAD.HumanMethylation450.4.lvl-3.TCGA-AZ-6600-11A-01D-1772-5
jhu-usc.edu_COAD.HumanMethylation450.3.lvl-3.TCGA-AA-3713-11A-01D-1721-5
jhu-usc.edu_COAD.HumanMethylation450.1.lvl-3.TCGA-AA-3510-11A-01D-1407-5
jhu-usc.edu_COAD.HumanMethylation450.3.lvl-3.TCGA-AA-3663-11A-01D-1721-5
jhu-usc.edu_COAD.HumanMethylation450.4.lvl-3.TCGA-AZ-6599-11A-01D-1772-5
jhu-usc.edu_COAD.HumanMethylation450.3.lvl-3.TCGA-AA-3697-11A-01D-1721-5
jhu-usc.edu_COAD.HumanMethylation450.1.lvl-3.TCGA-A6-2686-11A-01D-1551-5
jhu-usc.edu_COAD.HumanMethylation450.4.lvl-3.TCGA-AZ-6601-11A-01D-1772-5
jhu-usc.edu_COAD.HumanMethylation450.3.lvl-3.TCGA-G4-6322-11A-01D-1721-5
jhu-usc.edu_COAD.HumanMethylation450.1.lvl-3.TCGA-AA-3494-11A-01D-1407-5
jhu-usc.edu_COAD.HumanMethylation450.1.lvl-3.TCGA-AA-3495-11A-01D-1407-5
jhu-usc.edu_COAD.HumanMethylation450.3.lvl-3.TCGA-G4-6302-11A-01D-1721-5
jhu-usc.edu_COAD.HumanMethylation450.4.lvl-3.TCGA-AZ-6598-11A-01D-1772-5
jhu-usc.edu_COAD.HumanMethylation450.1.lvl-3.TCGA-A6-2671-11A-01D-1551-5
jhu-usc.edu_COAD.HumanMethylation450.3.lvl-3.TCGA-AA-3655-11A-01D-1721-5
jhu-usc.edu_COAD.HumanMethylation450.3.lvl-3.TCGA-G4-6314-11A-01D-1721-5
jhu-usc.edu_COAD.HumanMethylation450.1.lvl-3.TCGA-A6-2679-11A-01D-1551-5
jhu-usc.edu_COAD.HumanMethylation450.3.lvl-3.TCGA-G4-6320-11A-01D-1721-5
jhu-usc.edu_COAD.HumanMethylation450.3.lvl-3.TCGA-AA-3660-11A-01D-1721-5
jhu-usc.edu_COAD.HumanMethylation450.3.lvl-3.TCGA-G4-6295-11A-01D-1721-5
jhu-usc.edu_COAD.HumanMethylation450.1.lvl-3.TCGA-A6-2680-11A-01D-1551-5
jhu-usc.edu_COAD.HumanMethylation450.3.lvl-3.TCGA-A6-5667-11A-01D-1721-5
jhu-usc.edu_COAD.HumanMethylation450.1.lvl-3.TCGA-AA-3502-11A-01D-1407-5
jhu-usc.edu_COAD.HumanMethylation450.1.lvl-3.TCGA-AA-3509-11A-01D-1407-5
jhu-usc.edu_COAD.HumanMethylation450.1.lvl-3.TCGA-A6-2684-11A-01D-1551-5
jhu-usc.edu_COAD.HumanMethylation450.1.lvl-3.TCGA-AA-3492-11A-01D-1407-5
jhu-usc.edu_COAD.HumanMethylation450.3.lvl-3.TCGA-G4-6311-11A-01D-1721-5

## Sheet: Liver
Liver Tumor
jhu-usc.edu_LIHC.HumanMethylation450.19.lvl-3.TCGA-DD-AADC-01A-11D-A40S-5
jhu-usc.edu_LIHC.HumanMethylation450.15.lvl-3.TCGA-CC-A7IE-01A-21D-A383-5
jhu-usc.edu_LIHC.HumanMethylation450.19.lvl-3.TCGA-DD-AAE9-01A-11D-A40S-5
jhu-usc.edu_LIHC.HumanMethylation450.9.lvl-3.TCGA-BC-A5W4-01A-11D-A28Y-5
jhu-usc.edu_LIHC.HumanMethylation450.19.lvl-3.TCGA-DD-AAVY-01A-11D-A40S-5
jhu-usc.edu_LIHC.HumanMethylation450.1.lvl-3.TCGA-DD-A1EH-01A-11D-A132-5
jhu-usc.edu_LIHC.HumanMethylation450.19.lvl-3.TCGA-DD-AAE6-01A-11D-A40S-5
jhu-usc.edu_LIHC.HumanMethylation450.10.lvl-3.TCGA-LG-A6GG-01A-11D-A30Y-5
jhu-usc.edu_LIHC.HumanMethylation450.19.lvl-3.TCGA-DD-AACS-01A-11D-A40S-5
jhu-usc.edu_LIHC.HumanMethylation450.6.lvl-3.TCGA-FV-A3I0-01A-11D-A22H-5
jhu-usc.edu_LIHC.HumanMethylation450.1.lvl-3.TCGA-DD-A113-01A-11D-A132-5
jhu-usc.edu_LIHC.HumanMethylation450.17.lvl-3.TCGA-NI-A8LF-01A-11D-A369-5
jhu-usc.edu_LIHC.HumanMethylation450.13.lvl-3.TCGA-CC-A7IK-01A-12D-A341-5
jhu-usc.edu_LIHC.HumanMethylation450.14.lvl-3.TCGA-UB-A7MD-01A-12D-A356-5
jhu-usc.edu_LIHC.HumanMethylation450.13.lvl-3.TCGA-G3-A7M6-01A-11D-A341-5
jhu-usc.edu_LIHC.HumanMethylation450.11.lvl-3.TCGA-MI-A75G-01A-11D-A32R-5
jhu-usc.edu_LIHC.HumanMethylation450.12.lvl-3.TCGA-CC-A7II-01A-11D-A33L-5
jhu-usc.edu_LIHC.HumanMethylation450.15.lvl-3.TCGA-2Y-A9GV-01A-11D-A383-5
jhu-usc.edu_LIHC.HumanMethylation450.1.lvl-3.TCGA-DD-A119-01A-11D-A132-5
jhu-usc.edu_LIHC.HumanMethylation450.19.lvl-3.TCGA-DD-AAD2-01A-11D-A40S-5
jhu-usc.edu_LIHC.HumanMethylation450.19.lvl-3.TCGA-DD-AADK-01A-11D-A40S-5
jhu-usc.edu_LIHC.HumanMethylation450.19.lvl-3.TCGA-DD-AAW1-01A-11D-A40X-5
jhu-usc.edu_LIHC.HumanMethylation450.7.lvl-3.TCGA-FV-A4ZP-01A-12D-A264-5
jhu-usc.edu_LIHC.HumanMethylation450.1.lvl-3.TCGA-DD-A1EC-01A-21D-A132-5
jhu-usc.edu_LIHC.HumanMethylation450.15.lvl-3.TCGA-2Y-A9H5-01A-11D-A383-5
jhu-usc.edu_LIHC.HumanMethylation450.8.lvl-3.TCGA-DD-A4NH-01A-11D-A27W-5
jhu-usc.edu_LIHC.HumanMethylation450.15.lvl-3.TCGA-2Y-A9H4-01A-11D-A383-5
jhu-usc.edu_LIHC.HumanMethylation450.17.lvl-3.TCGA-CC-A8HS-01A-11D-A369-5
jhu-usc.edu_LIHC.HumanMethylation450.5.lvl-3.TCGA-DD-A3A2-01A-11D-A20Z-5
jhu-usc.edu_LIHC.HumanMethylation450.19.lvl-3.TCGA-DD-AACT-01A-11D-A40S-5
jhu-usc.edu_LIHC.HumanMethylation450.15.lvl-3.TCGA-UB-AA0V-01A-11D-A383-5
jhu-usc.edu_LIHC.HumanMethylation450.1.lvl-3.TCGA-CC-5262-01A-01D-A132-5
jhu-usc.edu_LIHC.HumanMethylation450.5.lvl-3.TCGA-BC-A3KG-01A-11D-A20Z-5
jhu-usc.edu_LIHC.HumanMethylation450.11.lvl-3.TCGA-DD-A73D-01A-12D-A32R-5
jhu-usc.edu_LIHC.HumanMethylation450.9.lvl-3.TCGA-G3-A5SM-01A-12D-A28Y-5
jhu-usc.edu_LIHC.HumanMethylation450.19.lvl-3.TCGA-WQ-AB4B-01A-11D-A40X-5
jhu-usc.edu_LIHC.HumanMethylation450.13.lvl-3.TCGA-RC-A7S9-01A-11D-A341-5
jhu-usc.edu_LIHC.HumanMethylation450.9.lvl-3.TCGA-CC-A5UD-01A-11D-A28Y-5
jhu-usc.edu_LIHC.HumanMethylation450.5.lvl-3.TCGA-DD-A3A0-01A-11D-A20Z-5
jhu-usc.edu_LIHC.HumanMethylation450.19.lvl-3.TCGA-DD-AADG-01A-11D-A40S-5
jhu-usc.edu_LIHC.HumanMethylation450.15.lvl-3.TCGA-2Y-A9GY-01A-11D-A383-5
jhu-usc.edu_LIHC.HumanMethylation450.9.lvl-3.TCGA-HP-A5N0-01A-11D-A28Y-5
jhu-usc.edu_LIHC.HumanMethylation450.14.lvl-3.TCGA-RC-A7SK-01A-11D-A356-5
jhu-usc.edu_LIHC.HumanMethylation450.7.lvl-3.TCGA-ED-A459-01A-11D-A264-5
jhu-usc.edu_LIHC.HumanMethylation450.18.lvl-3.TCGA-ZS-A9CE-01A-11D-A36Y-5
jhu-usc.edu_LIHC.HumanMethylation450.18.lvl-3.TCGA-G3-AAV3-01A-11D-A36Y-5
jhu-usc.edu_LIHC.HumanMethylation450.13.lvl-3.TCGA-UB-A7MC-01A-11D-A341-5
jhu-usc.edu_LIHC.HumanMethylation450.18.lvl-3.TCGA-YA-A8S7-01A-11D-A36Y-5
jhu-usc.edu_LIHC.HumanMethylation450.19.lvl-3.TCGA-DD-AAEA-01A-11D-A40S-5
jhu-usc.edu_LIHC.HumanMethylation450.17.lvl-3.TCGA-CC-A8HU-01A-11D-A369-5
jhu-usc.edu_LIHC.HumanMethylation450.16.lvl-3.TCGA-WX-AA47-01A-11D-A39G-5
jhu-usc.edu_LIHC.HumanMethylation450.11.lvl-3.TCGA-DD-A73E-01A-12D-A32R-5
jhu-usc.edu_LIHC.HumanMethylation450.11.lvl-3.TCGA-DD-A73F-01A-11D-A32R-5
jhu-usc.edu_LIHC.HumanMethylation450.15.lvl-3.TCGA-G3-AAV7-01A-11D-A383-5
jhu-usc.edu_LIHC.HumanMethylation450.7.lvl-3.TCGA-DD-A4NA-01A-11D-A264-5
jhu-usc.edu_LIHC.HumanMethylation450.18.lvl-3.TCGA-2V-A95S-01A-11D-A36Y-5
jhu-usc.edu_LIHC.HumanMethylation450.19.lvl-3.TCGA-DD-AACF-01A-11D-A40S-5
jhu-usc.edu_LIHC.HumanMethylation450.15.lvl-3.TCGA-G3-AAV4-01A-11D-A383-5
jhu-usc.edu_LIHC.HumanMethylation450.13.lvl-3.TCGA-RG-A7D4-01A-12D-A341-5
jhu-usc.edu_LIHC.HumanMethylation450.19.lvl-3.TCGA-DD-AAC8-01A-11D-A40S-5
jhu-usc.edu_LIHC.HumanMethylation450.1.lvl-3.TCGA-CC-5261-01A-01D-A132-5
jhu-usc.edu_LIHC.HumanMethylation450.5.lvl-3.TCGA-DD-A39X-01A-11D-A20Z-5
jhu-usc.edu_LIHC.HumanMethylation450.19.lvl-3.TCGA-DD-AACC-01A-11D-A40S-5
jhu-usc.edu_LIHC.HumanMethylation450.15.lvl-3.TCGA-4R-AA8I-01A-11D-A383-5
jhu-usc.edu_LIHC.HumanMethylation450.12.lvl-3.TCGA-CC-A7IH-01A-11D-A33L-5
jhu-usc.edu_LIHC.HumanMethylation450.19.lvl-3.TCGA-DD-AADS-01A-11D-A40S-5
jhu-usc.edu_LIHC.HumanMethylation450.19.lvl-3.TCGA-DD-AACD-01A-11D-A40S-5
jhu-usc.edu_LIHC.HumanMethylation450.5.lvl-3.TCGA-CC-A3MB-01A-11D-A20Z-5
jhu-usc.edu_LIHC.HumanMethylation450.5.lvl-3.TCGA-CC-A3MA-01A-11D-A20Z-5
jhu-usc.edu_LIHC.HumanMethylation450.13.lvl-3.TCGA-UB-A7MA-01A-11D-A341-5
jhu-usc.edu_LIHC.HumanMethylation450.2.lvl-3.TCGA-DD-A1ED-01A-11D-A153-5
jhu-usc.edu_LIHC.HumanMethylation450.15.lvl-3.TCGA-ZP-A9CV-01A-11D-A383-5
jhu-usc.edu_LIHC.HumanMethylation450.10.lvl-3.TCGA-DD-A4NV-01A-11D-A30Y-5
jhu-usc.edu_LIHC.HumanMethylation450.10.lvl-3.TCGA-GJ-A6C0-01A-12D-A30Y-5
jhu-usc.edu_LIHC.HumanMethylation450.17.lvl-3.TCGA-XR-A8TF-01A-11D-A369-5
jhu-usc.edu_LIHC.HumanMethylation450.15.lvl-3.TCGA-ZP-A9D1-01A-11D-A383-5
jhu-usc.edu_LIHC.HumanMethylation450.14.lvl-3.TCGA-ED-A7PX-01A-51D-A356-5
jhu-usc.edu_LIHC.HumanMethylation450.6.lvl-3.TCGA-FV-A2QQ-01A-11D-A22H-5
jhu-usc.edu_LIHC.HumanMethylation450.4.lvl-3.TCGA-EP-A2KA-01A-11D-A17Z-5
jhu-usc.edu_LIHC.HumanMethylation450.1.lvl-3.TCGA-CC-5260-01A-01D-A132-5
jhu-usc.edu_LIHC.HumanMethylation450.6.lvl-3.TCGA-CC-A3MC-01A-11D-A22H-5
jhu-usc.edu_LIHC.HumanMethylation450.2.lvl-3.TCGA-DD-A1EL-01A-11D-A153-5
jhu-usc.edu_LIHC.HumanMethylation450.8.lvl-3.TCGA-G3-A5SJ-01A-11D-A27W-5
jhu-usc.edu_LIHC.HumanMethylation450.3.lvl-3.TCGA-FV-A23B-01A-11D-A16X-5
jhu-usc.edu_LIHC.HumanMethylation450.4.lvl-3.TCGA-ES-A2HS-01A-11D-A17Z-5
jhu-usc.edu_LIHC.HumanMethylation450.19.lvl-3.TCGA-DD-AADN-01A-11D-A40S-5
jhu-usc.edu_LIHC.HumanMethylation450.6.lvl-3.TCGA-DD-A3A3-01A-11D-A22H-5
jhu-usc.edu_LIHC.HumanMethylation450.18.lvl-3.TCGA-CC-A9FU-01A-11D-A36Y-5
jhu-usc.edu_LIHC.HumanMethylation450.19.lvl-3.TCGA-DD-AAE8-01A-11D-A40S-5
jhu-usc.edu_LIHC.HumanMethylation450.5.lvl-3.TCGA-EP-A2KC-01A-11D-A20Z-5
jhu-usc.edu_LIHC.HumanMethylation450.8.lvl-3.TCGA-DD-A4NJ-01A-11D-A27W-5
jhu-usc.edu_LIHC.HumanMethylation450.10.lvl-3.TCGA-ED-A66X-01A-11D-A30Y-5
jhu-usc.edu_LIHC.HumanMethylation450.19.lvl-3.TCGA-DD-AACA-01A-11D-A40S-5
jhu-usc.edu_LIHC.HumanMethylation450.1.lvl-3.TCGA-BC-A110-01A-11D-A132-5
jhu-usc.edu_LIHC.HumanMethylation450.1.lvl-3.TCGA-CC-A1HT-01A-11D-A132-5
jhu-usc.edu_LIHC.HumanMethylation450.1.lvl-3.TCGA-CC-A123-01A-11D-A132-5
jhu-usc.edu_LIHC.HumanMethylation450.1.lvl-3.TCGA-CC-5264-01A-01D-A132-5
jhu-usc.edu_LIHC.HumanMethylation450.19.lvl-3.TCGA-DD-AACO-01A-11D-A40S-5
jhu-usc.edu_LIHC.HumanMethylation450.5.lvl-3.TCGA-G3-A3CG-01A-11D-A20Z-5
jhu-usc.edu_LIHC.HumanMethylation450.7.lvl-3.TCGA-FV-A496-01A-11D-A264-5
jhu-usc.edu_LIHC.HumanMethylation450.19.lvl-3.TCGA-DD-AAVW-01A-11D-A40S-5
jhu-usc.edu_LIHC.HumanMethylation450.18.lvl-3.TCGA-ZS-A9CG-01A-11D-A36Y-5
jhu-usc.edu_LIHC.HumanMethylation450.19.lvl-3.TCGA-DD-AACL-01A-11D-A40S-5
jhu-usc.edu_LIHC.HumanMethylation450.6.lvl-3.TCGA-G3-A3CH-01A-11D-A22H-5
jhu-usc.edu_LIHC.HumanMethylation450.9.lvl-3.TCGA-DD-A4NN-01A-11D-A28Y-5
jhu-usc.edu_LIHC.HumanMethylation450.16.lvl-3.TCGA-DD-AADP-01A-11D-A39G-5
jhu-usc.edu_LIHC.HumanMethylation450.18.lvl-3.TCGA-CC-A9FS-01A-11D-A36Y-5
jhu-usc.edu_LIHC.HumanMethylation450.19.lvl-3.TCGA-DD-AACE-01A-11D-A40S-5
jhu-usc.edu_LIHC.HumanMethylation450.1.lvl-3.TCGA-DD-A115-01A-11D-A132-5
jhu-usc.edu_LIHC.HumanMethylation450.1.lvl-3.TCGA-DD-A118-01A-11D-A132-5
jhu-usc.edu_LIHC.HumanMethylation450.9.lvl-3.TCGA-K7-A5RF-01A-11D-A28Y-5
jhu-usc.edu_LIHC.HumanMethylation450.19.lvl-3.TCGA-DD-AAW2-01A-11D-A40X-5
jhu-usc.edu_LIHC.HumanMethylation450.13.lvl-3.TCGA-UB-A7MB-01A-11D-A341-5
jhu-usc.edu_LIHC.HumanMethylation450.19.lvl-3.TCGA-DD-AADY-01A-11D-A40S-5
jhu-usc.edu_LIHC.HumanMethylation450.9.lvl-3.TCGA-NI-A4U2-01A-11D-A28Y-5
jhu-usc.edu_LIHC.HumanMethylation450.19.lvl-3.TCGA-DD-AACP-01A-11D-A40S-5
jhu-usc.edu_LIHC.HumanMethylation450.18.lvl-3.TCGA-ZP-A9D4-01A-11D-A36Y-5
jhu-usc.edu_LIHC.HumanMethylation450.18.lvl-3.TCGA-CC-A9FV-01A-11D-A36Y-5
jhu-usc.edu_LIHC.HumanMethylation450.18.lvl-3.TCGA-ZP-A9D0-01A-11D-A36Y-5
jhu-usc.edu_LIHC.HumanMethylation450.19.lvl-3.TCGA-DD-AACV-01A-11D-A40S-5
jhu-usc.edu_LIHC.HumanMethylation450.18.lvl-3.TCGA-G3-AAV0-01A-11D-A36Y-5
jhu-usc.edu_LIHC.HumanMethylation450.16.lvl-3.TCGA-2Y-A9HA-01A-11D-A39G-5
jhu-usc.edu_LIHC.HumanMethylation450.15.lvl-3.TCGA-2Y-A9GU-01A-11D-A383-5
jhu-usc.edu_LIHC.HumanMethylation450.3.lvl-3.TCGA-G3-A25V-01A-11D-A16X-5
jhu-usc.edu_LIHC.HumanMethylation450.19.lvl-3.TCGA-DD-AADL-01A-11D-A40S-5
jhu-usc.edu_LIHC.HumanMethylation450.19.lvl-3.TCGA-DD-AADJ-01A-11D-A40S-5
jhu-usc.edu_LIHC.HumanMethylation450.14.lvl-3.TCGA-G3-A7M9-01A-23D-A356-5
jhu-usc.edu_LIHC.HumanMethylation450.9.lvl-3.TCGA-K7-A5RG-01A-11D-A28Y-5
jhu-usc.edu_LIHC.HumanMethylation450.12.lvl-3.TCGA-CC-A7IG-01A-11D-A33L-5
jhu-usc.edu_LIHC.HumanMethylation450.8.lvl-3.TCGA-G3-A5SL-01A-11D-A27W-5
jhu-usc.edu_LIHC.HumanMethylation450.3.lvl-3.TCGA-G3-A25Z-01A-11D-A16X-5
jhu-usc.edu_LIHC.HumanMethylation450.19.lvl-3.TCGA-DD-AAE7-01A-11D-A40S-5
jhu-usc.edu_LIHC.HumanMethylation450.14.lvl-3.TCGA-ED-A7XO-01A-11D-A356-5
jhu-usc.edu_LIHC.HumanMethylation450.19.lvl-3.TCGA-DD-AACX-01A-11D-A40S-5
jhu-usc.edu_LIHC.HumanMethylation450.5.lvl-3.TCGA-DD-A39Y-01A-11D-A20Z-5
jhu-usc.edu_LIHC.HumanMethylation450.2.lvl-3.TCGA-BC-A216-01A-11D-A153-5
jhu-usc.edu_LIHC.HumanMethylation450.19.lvl-3.TCGA-DD-AACU-01A-11D-A40S-5
jhu-usc.edu_LIHC.HumanMethylation450.19.lvl-3.TCGA-DD-AAVZ-01A-11D-A40S-5
jhu-usc.edu_LIHC.HumanMethylation450.18.lvl-3.TCGA-CC-A9FW-01A-11D-A36Y-5
jhu-usc.edu_LIHC.HumanMethylation450.5.lvl-3.TCGA-FV-A2QR-01A-11D-A20Z-5
jhu-usc.edu_LIHC.HumanMethylation450.16.lvl-3.TCGA-WJ-A86L-01A-12D-A39G-5
jhu-usc.edu_LIHC.HumanMethylation450.19.lvl-3.TCGA-DD-AACW-01A-11D-A40S-5
jhu-usc.edu_LIHC.HumanMethylation450.11.lvl-3.TCGA-RC-A6M6-01A-11D-A32R-5
jhu-usc.edu_LIHC.HumanMethylation450.15.lvl-3.TCGA-2Y-A9H3-01A-11D-A383-5
jhu-usc.edu_LIHC.HumanMethylation450.12.lvl-3.TCGA-G3-A6UC-01A-21D-A33L-5
jhu-usc.edu_LIHC.HumanMethylation450.19.lvl-3.TCGA-DD-AADO-01A-11D-A40S-5
jhu-usc.edu_LIHC.HumanMethylation450.17.lvl-3.TCGA-XR-A8TE-01A-11D-A369-5
jhu-usc.edu_LIHC.HumanMethylation450.19.lvl-3.TCGA-DD-AACK-01A-11D-A40S-5
jhu-usc.edu_LIHC.HumanMethylation450.11.lvl-3.TCGA-O8-A75V-01A-11D-A32R-5
jhu-usc.edu_LIHC.HumanMethylation450.6.lvl-3.TCGA-FV-A3R3-01A-11D-A22H-5
jhu-usc.edu_LIHC.HumanMethylation450.5.lvl-3.TCGA-G3-A3CJ-01A-11D-A20Z-5
jhu-usc.edu_LIHC.HumanMethylation450.5.lvl-3.TCGA-CC-5259-01A-31D-A20Z-5
jhu-usc.edu_LIHC.HumanMethylation450.3.lvl-3.TCGA-G3-A25T-01A-11D-A16X-5
jhu-usc.edu_LIHC.HumanMethylation450.19.lvl-3.TCGA-DD-AAE2-01A-11D-A40S-5
jhu-usc.edu_LIHC.HumanMethylation450.2.lvl-3.TCGA-DD-A1E9-01A-21D-A153-5
jhu-usc.edu_LIHC.HumanMethylation450.12.lvl-3.TCGA-CC-A7IF-01A-11D-A33L-5
jhu-usc.edu_LIHC.HumanMethylation450.1.lvl-3.TCGA-DD-A116-01A-11D-A132-5
jhu-usc.edu_LIHC.HumanMethylation450.15.lvl-3.TCGA-5R-AA1D-01A-11D-A383-5
jhu-usc.edu_LIHC.HumanMethylation450.15.lvl-3.TCGA-2Y-A9GS-01A-12D-A383-5
jhu-usc.edu_LIHC.HumanMethylation450.15.lvl-3.TCGA-ZP-A9CZ-01A-11D-A383-5
jhu-usc.edu_LIHC.HumanMethylation450.1.lvl-3.TCGA-CC-5258-01A-01D-A132-5
jhu-usc.edu_LIHC.HumanMethylation450.1.lvl-3.TCGA-BC-A10Z-01A-11D-A132-5
jhu-usc.edu_LIHC.HumanMethylation450.8.lvl-3.TCGA-DD-A4NI-01A-11D-A27W-5
jhu-usc.edu_LIHC.HumanMethylation450.9.lvl-3.TCGA-DD-A4NK-01A-11D-A28Y-5
jhu-usc.edu_LIHC.HumanMethylation450.19.lvl-3.TCGA-DD-AACZ-01A-11D-A40S-5
jhu-usc.edu_LIHC.HumanMethylation450.1.lvl-3.TCGA-DD-A1EB-01A-11D-A132-5
jhu-usc.edu_LIHC.HumanMethylation450.1.lvl-3.TCGA-DD-A11B-01A-11D-A132-5
jhu-usc.edu_LIHC.HumanMethylation450.16.lvl-3.TCGA-XR-A8TD-01A-12D-A39G-5
jhu-usc.edu_LIHC.HumanMethylation450.14.lvl-3.TCGA-RC-A7SB-01A-21D-A356-5
jhu-usc.edu_LIHC.HumanMethylation450.1.lvl-3.TCGA-DD-A114-01A-11D-A132-5
jhu-usc.edu_LIHC.HumanMethylation450.19.lvl-3.TCGA-DD-AAD5-01A-11D-A40S-5
jhu-usc.edu_LIHC.HumanMethylation450.8.lvl-3.TCGA-DD-A4NG-01A-11D-A27W-5
jhu-usc.edu_LIHC.HumanMethylation450.6.lvl-3.TCGA-BD-A3EP-01A-11D-A22H-5
jhu-usc.edu_LIHC.HumanMethylation450.14.lvl-3.TCGA-G3-A7M7-01A-12D-A356-5
jhu-usc.edu_LIHC.HumanMethylation450.15.lvl-3.TCGA-ZP-A9D2-01A-11D-A383-5
jhu-usc.edu_LIHC.HumanMethylation450.19.lvl-3.TCGA-DD-AAD0-01A-11D-A40S-5
jhu-usc.edu_LIHC.HumanMethylation450.4.lvl-3.TCGA-ES-A2HT-01A-12D-A17Z-5
jhu-usc.edu_LIHC.HumanMethylation450.8.lvl-3.TCGA-G3-A5SI-01A-31D-A27W-5
jhu-usc.edu_LIHC.HumanMethylation450.17.lvl-3.TCGA-CC-A8HT-01A-11D-A369-5
jhu-usc.edu_LIHC.HumanMethylation450.5.lvl-3.TCGA-BD-A2L6-01A-11D-A20Z-5
jhu-usc.edu_LIHC.HumanMethylation450.17.lvl-3.TCGA-ED-A8O6-01A-11D-A369-5
jhu-usc.edu_LIHC.HumanMethylation450.11.lvl-3.TCGA-RC-A6M3-01A-11D-A32R-5
jhu-usc.edu_LIHC.HumanMethylation450.18.lvl-3.TCGA-LG-A9QC-01A-11D-A36Y-5
jhu-usc.edu_LIHC.HumanMethylation450.11.lvl-3.TCGA-MI-A75C-01A-11D-A32R-5
jhu-usc.edu_LIHC.HumanMethylation450.13.lvl-3.TCGA-ED-A7PZ-01A-11D-A341-5
jhu-usc.edu_LIHC.HumanMethylation450.11.lvl-3.TCGA-DD-A73G-01A-22D-A32R-5
jhu-usc.edu_LIHC.HumanMethylation450.14.lvl-3.TCGA-ED-A82E-01A-11D-A356-5
jhu-usc.edu_LIHC.HumanMethylation450.13.lvl-3.TCGA-CC-A7IJ-01A-11D-A341-5
jhu-usc.edu_LIHC.HumanMethylation450.3.lvl-3.TCGA-G3-A25W-01A-11D-A16X-5
jhu-usc.edu_LIHC.HumanMethylation450.17.lvl-3.TCGA-XR-A8TC-01A-11D-A369-5
jhu-usc.edu_LIHC.HumanMethylation450.8.lvl-3.TCGA-BW-A5NQ-01A-11D-A27W-5
jhu-usc.edu_LIHC.HumanMethylation450.19.lvl-3.TCGA-DD-AAE4-01A-11D-A40S-5
jhu-usc.edu_LIHC.HumanMethylation450.10.lvl-3.TCGA-ED-A627-01A-12D-A30Y-5
jhu-usc.edu_LIHC.HumanMethylation450.11.lvl-3.TCGA-RC-A6M5-01A-11D-A32R-5
jhu-usc.edu_LIHC.HumanMethylation450.15.lvl-3.TCGA-2Y-A9H1-01A-11D-A383-5
jhu-usc.edu_LIHC.HumanMethylation450.14.lvl-3.TCGA-ED-A7XP-01A-11D-A356-5
jhu-usc.edu_LIHC.HumanMethylation450.10.lvl-3.TCGA-DD-A4NR-01A-11D-A30Y-5
jhu-usc.edu_LIHC.HumanMethylation450.16.lvl-3.TCGA-2Y-A9H9-01A-21D-A39G-5
jhu-usc.edu_LIHC.HumanMethylation450.3.lvl-3.TCGA-EP-A26S-01A-11D-A16X-5
jhu-usc.edu_LIHC.HumanMethylation450.19.lvl-3.TCGA-DD-AAVS-01A-11D-A40S-5
jhu-usc.edu_LIHC.HumanMethylation450.10.lvl-3.TCGA-ED-A66Y-01A-11D-A30Y-5
jhu-usc.edu_LIHC.HumanMethylation450.1.lvl-3.TCGA-DD-A11C-01A-11D-A132-5
jhu-usc.edu_LIHC.HumanMethylation450.11.lvl-3.TCGA-MI-A75E-01A-11D-A32R-5
jhu-usc.edu_LIHC.HumanMethylation450.7.lvl-3.TCGA-DD-A3A9-01A-11D-A264-5
jhu-usc.edu_LIHC.HumanMethylation450.8.lvl-3.TCGA-G3-A5SK-01A-11D-A27W-5
jhu-usc.edu_LIHC.HumanMethylation450.19.lvl-3.TCGA-DD-AAVV-01A-11D-A40S-5
jhu-usc.edu_LIHC.HumanMethylation450.19.lvl-3.TCGA-DD-AADR-01A-11D-A40S-5
jhu-usc.edu_LIHC.HumanMethylation450.1.lvl-3.TCGA-DD-A1EI-01A-11D-A132-5
jhu-usc.edu_LIHC.HumanMethylation450.19.lvl-3.TCGA-DD-AADM-01A-11D-A40S-5
jhu-usc.edu_LIHC.HumanMethylation450.17.lvl-3.TCGA-ED-A8O5-01A-11D-A369-5
jhu-usc.edu_LIHC.HumanMethylation450.1.lvl-3.TCGA-BC-A10W-01A-11D-A132-5
jhu-usc.edu_LIHC.HumanMethylation450.12.lvl-3.TCGA-UB-A7MF-01A-11D-A33L-5
jhu-usc.edu_LIHC.HumanMethylation450.1.lvl-3.TCGA-BC-A10T-01A-11D-A132-5
jhu-usc.edu_LIHC.HumanMethylation450.19.lvl-3.TCGA-DD-AAEH-01A-11D-A40S-5
jhu-usc.edu_LIHC.HumanMethylation450.19.lvl-3.TCGA-DD-AACY-01A-11D-A40S-5
jhu-usc.edu_LIHC.HumanMethylation450.19.lvl-3.TCGA-DD-AAVP-01A-11D-A40S-5
jhu-usc.edu_LIHC.HumanMethylation450.10.lvl-3.TCGA-BC-A69H-01A-11D-A30Y-5
jhu-usc.edu_LIHC.HumanMethylation450.6.lvl-3.TCGA-FV-A3R2-01A-11D-A22H-5
jhu-usc.edu_LIHC.HumanMethylation450.18.lvl-3.TCGA-G3-AAV6-01A-21D-A36Y-5
jhu-usc.edu_LIHC.HumanMethylation450.19.lvl-3.TCGA-DD-AAD3-01A-11D-A40S-5
jhu-usc.edu_LIHC.HumanMethylation450.16.lvl-3.TCGA-DD-AADV-01A-11D-A39G-5
jhu-usc.edu_LIHC.HumanMethylation450.19.lvl-3.TCGA-DD-AAVX-01A-11D-A40S-5
jhu-usc.edu_LIHC.HumanMethylation450.7.lvl-3.TCGA-MR-A520-01A-11D-A264-5
jhu-usc.edu_LIHC.HumanMethylation450.9.lvl-3.TCGA-CC-A5UE-01A-11D-A28Y-5
jhu-usc.edu_LIHC.HumanMethylation450.10.lvl-3.TCGA-DD-A4NS-01A-11D-A30Y-5
jhu-usc.edu_LIHC.HumanMethylation450.16.lvl-3.TCGA-WX-AA46-01A-11D-A39G-5
jhu-usc.edu_LIHC.HumanMethylation450.1.lvl-3.TCGA-EP-A12J-01A-11D-A132-5
jhu-usc.edu_LIHC.HumanMethylation450.5.lvl-3.TCGA-DD-A39V-01A-11D-A20Z-5
jhu-usc.edu_LIHC.HumanMethylation450.5.lvl-3.TCGA-CC-A3M9-01A-11D-A20Z-5
jhu-usc.edu_LIHC.HumanMethylation450.5.lvl-3.TCGA-EP-A3JL-01A-11D-A20Z-5
jhu-usc.edu_LIHC.HumanMethylation450.7.lvl-3.TCGA-FV-A4ZQ-01A-11D-A264-5
jhu-usc.edu_LIHC.HumanMethylation450.11.lvl-3.TCGA-MI-A75I-01A-11D-A32R-5
jhu-usc.edu_LIHC.HumanMethylation450.11.lvl-3.TCGA-RC-A6M4-01A-11D-A32R-5
jhu-usc.edu_LIHC.HumanMethylation450.19.lvl-3.TCGA-DD-AAE0-01A-11D-A40S-5
jhu-usc.edu_LIHC.HumanMethylation450.6.lvl-3.TCGA-FV-A3I1-01A-11D-A22H-5
jhu-usc.edu_LIHC.HumanMethylation450.15.lvl-3.TCGA-GJ-A3OU-01A-31D-A383-5
jhu-usc.edu_LIHC.HumanMethylation450.19.lvl-3.TCGA-DD-AACJ-01A-11D-A40S-5
jhu-usc.edu_LIHC.HumanMethylation450.16.lvl-3.TCGA-3K-AAZ8-01A-12D-A39G-5
jhu-usc.edu_LIHC.HumanMethylation450.1.lvl-3.TCGA-BC-A10Q-01A-11D-A132-5
jhu-usc.edu_LIHC.HumanMethylation450.1.lvl-3.TCGA-BC-A10R-01A-11D-A132-5
jhu-usc.edu_LIHC.HumanMethylation450.3.lvl-3.TCGA-G3-A25X-01A-11D-A16X-5
jhu-usc.edu_LIHC.HumanMethylation450.19.lvl-3.TCGA-DD-AAC9-01A-11D-A40S-5
jhu-usc.edu_LIHC.HumanMethylation450.5.lvl-3.TCGA-DD-A3A1-01A-11D-A20Z-5
jhu-usc.edu_LIHC.HumanMethylation450.8.lvl-3.TCGA-DD-A4NE-01A-11D-A27W-5
jhu-usc.edu_LIHC.HumanMethylation450.1.lvl-3.TCGA-DD-A1EA-01A-11D-A132-5
jhu-usc.edu_LIHC.HumanMethylation450.19.lvl-3.TCGA-DD-AACI-01A-11D-A40S-5
jhu-usc.edu_LIHC.HumanMethylation450.5.lvl-3.TCGA-DD-A39W-01A-11D-A20Z-5
jhu-usc.edu_LIHC.HumanMethylation450.19.lvl-3.TCGA-DD-AADD-01A-11D-A40S-5
jhu-usc.edu_LIHC.HumanMethylation450.18.lvl-3.TCGA-5C-A9VG-01A-11D-A36Y-5
jhu-usc.edu_LIHC.HumanMethylation450.19.lvl-3.TCGA-DD-AAE1-01A-11D-A40S-5
jhu-usc.edu_LIHC.HumanMethylation450.18.lvl-3.TCGA-G3-AAV5-01A-11D-A36Y-5
jhu-usc.edu_LIHC.HumanMethylation450.19.lvl-3.TCGA-DD-AAEE-01A-11D-A40S-5
jhu-usc.edu_LIHC.HumanMethylation450.10.lvl-3.TCGA-BC-A69I-01A-11D-A30Y-5
jhu-usc.edu_LIHC.HumanMethylation450.11.lvl-3.TCGA-DD-A73B-01A-12D-A32R-5
jhu-usc.edu_LIHC.HumanMethylation450.1.lvl-3.TCGA-CC-5263-01A-01D-A132-5
jhu-usc.edu_LIHC.HumanMethylation450.19.lvl-3.TCGA-DD-AAVQ-01A-11D-A40S-5
jhu-usc.edu_LIHC.HumanMethylation450.13.lvl-3.TCGA-G3-A7M8-01A-11D-A341-5
jhu-usc.edu_LIHC.HumanMethylation450.19.lvl-3.TCGA-DD-AADA-01A-11D-A40S-5
jhu-usc.edu_LIHC.HumanMethylation450.18.lvl-3.TCGA-BC-A8YO-01A-11D-A36Y-5
jhu-usc.edu_LIHC.HumanMethylation450.12.lvl-3.TCGA-UB-A7ME-01A-11D-A33L-5
jhu-usc.edu_LIHC.HumanMethylation450.6.lvl-3.TCGA-DD-A3A7-01A-11D-A22H-5
jhu-usc.edu_LIHC.HumanMethylation450.8.lvl-3.TCGA-BW-A5NP-01A-11D-A27W-5
jhu-usc.edu_LIHC.HumanMethylation450.15.lvl-3.TCGA-2Y-A9H2-01A-12D-A383-5
jhu-usc.edu_LIHC.HumanMethylation450.16.lvl-3.TCGA-2Y-A9H7-01A-11D-A39G-5
jhu-usc.edu_LIHC.HumanMethylation450.5.lvl-3.TCGA-DD-A39Z-01A-11D-A20Z-5
jhu-usc.edu_LIHC.HumanMethylation450.17.lvl-3.TCGA-MR-A8JO-01A-12D-A369-5
jhu-usc.edu_LIHC.HumanMethylation450.15.lvl-3.TCGA-2Y-A9GW-01A-11D-A383-5
jhu-usc.edu_LIHC.HumanMethylation450.15.lvl-3.TCGA-2Y-A9GT-01A-11D-A383-5
jhu-usc.edu_LIHC.HumanMethylation450.16.lvl-3.TCGA-WX-AA44-01A-11D-A39G-5
jhu-usc.edu_LIHC.HumanMethylation450.15.lvl-3.TCGA-ZS-A9CF-01A-11D-A383-5
jhu-usc.edu_LIHC.HumanMethylation450.11.lvl-3.TCGA-T1-A6J8-01A-11D-A32R-5
jhu-usc.edu_LIHC.HumanMethylation450.13.lvl-3.TCGA-KR-A7K2-01A-12D-A341-5
jhu-usc.edu_LIHC.HumanMethylation450.9.lvl-3.TCGA-CC-A5UC-01A-11D-A28Y-5
jhu-usc.edu_LIHC.HumanMethylation450.1.lvl-3.TCGA-DD-A1EE-01A-11D-A132-5
jhu-usc.edu_LIHC.HumanMethylation450.15.lvl-3.TCGA-UB-AA0U-01A-11D-A383-5
jhu-usc.edu_LIHC.HumanMethylation450.16.lvl-3.TCGA-2Y-A9H6-01A-11D-A39G-5
jhu-usc.edu_LIHC.HumanMethylation450.19.lvl-3.TCGA-DD-AADI-01A-11D-A40S-5
jhu-usc.edu_LIHC.HumanMethylation450.12.lvl-3.TCGA-KR-A7K8-01A-11D-A33L-5
jhu-usc.edu_LIHC.HumanMethylation450.19.lvl-3.TCGA-DD-AAVU-01A-11D-A40S-5
jhu-usc.edu_LIHC.HumanMethylation450.19.lvl-3.TCGA-DD-AACG-01A-11D-A40S-5
jhu-usc.edu_LIHC.HumanMethylation450.13.lvl-3.TCGA-G3-A7M5-01A-11D-A341-5
jhu-usc.edu_LIHC.HumanMethylation450.7.lvl-3.TCGA-DD-A4ND-01A-11D-A264-5
jhu-usc.edu_LIHC.HumanMethylation450.15.lvl-3.TCGA-2Y-A9H0-01A-11D-A383-5
jhu-usc.edu_LIHC.HumanMethylation450.18.lvl-3.TCGA-ZS-A9CD-01A-11D-A36Y-5
jhu-usc.edu_LIHC.HumanMethylation450.19.lvl-3.TCGA-DD-AAD8-01A-11D-A40S-5
jhu-usc.edu_LIHC.HumanMethylation450.19.lvl-3.TCGA-DD-AADE-01A-11D-A40S-5
jhu-usc.edu_LIHC.HumanMethylation450.13.lvl-3.TCGA-CC-A7IL-01A-11D-A341-5
jhu-usc.edu_LIHC.HumanMethylation450.7.lvl-3.TCGA-ED-A4XI-01A-11D-A264-5
jhu-usc.edu_LIHC.HumanMethylation450.19.lvl-3.TCGA-DD-AAEK-01A-11D-A40S-5
jhu-usc.edu_LIHC.HumanMethylation450.3.lvl-3.TCGA-G3-A25U-01A-11D-A16X-5
jhu-usc.edu_LIHC.HumanMethylation450.19.lvl-3.TCGA-5R-AA1C-01A-11D-A40S-5
jhu-usc.edu_LIHC.HumanMethylation450.13.lvl-3.TCGA-KR-A7K0-01A-12D-A341-5
jhu-usc.edu_LIHC.HumanMethylation450.16.lvl-3.TCGA-2Y-A9GZ-01A-11D-A39G-5
jhu-usc.edu_LIHC.HumanMethylation450.5.lvl-3.TCGA-G3-A3CK-01A-11D-A20Z-5
jhu-usc.edu_LIHC.HumanMethylation450.14.lvl-3.TCGA-RC-A7SF-01A-11D-A356-5
jhu-usc.edu_LIHC.HumanMethylation450.19.lvl-3.TCGA-DD-AACH-01A-11D-A40S-5
jhu-usc.edu_LIHC.HumanMethylation450.9.lvl-3.TCGA-DD-A4NQ-01A-21D-A28Y-5
jhu-usc.edu_LIHC.HumanMethylation450.10.lvl-3.TCGA-K7-A6G5-01A-11D-A30Y-5
jhu-usc.edu_LIHC.HumanMethylation450.9.lvl-3.TCGA-DD-A4NP-01A-11D-A28Y-5
jhu-usc.edu_LIHC.HumanMethylation450.16.lvl-3.TCGA-DD-AADW-01A-11D-A39G-5
jhu-usc.edu_LIHC.HumanMethylation450.5.lvl-3.TCGA-DD-A1EG-01A-11D-A20Z-5
jhu-usc.edu_LIHC.HumanMethylation450.15.lvl-3.TCGA-2Y-A9GX-01A-11D-A383-5
jhu-usc.edu_LIHC.HumanMethylation450.18.lvl-3.TCGA-DD-AA3A-01A-11D-A36Y-5
jhu-usc.edu_LIHC.HumanMethylation450.12.lvl-3.TCGA-KR-A7K7-01A-11D-A33L-5
jhu-usc.edu_LIHC.HumanMethylation450.5.lvl-3.TCGA-DD-A1EK-01A-11D-A20Z-5
jhu-usc.edu_LIHC.HumanMethylation450.2.lvl-3.TCGA-BC-A217-01A-11D-A153-5
jhu-usc.edu_LIHC.HumanMethylation450.15.lvl-3.TCGA-RC-A7SH-01A-11D-A383-5
jhu-usc.edu_LIHC.HumanMethylation450.6.lvl-3.TCGA-DD-A3A5-01A-11D-A22H-5
jhu-usc.edu_LIHC.HumanMethylation450.2.lvl-3.TCGA-DD-A1EJ-01A-11D-A153-5
jhu-usc.edu_LIHC.HumanMethylation450.19.lvl-3.TCGA-DD-AADB-01A-11D-A40S-5
jhu-usc.edu_LIHC.HumanMethylation450.6.lvl-3.TCGA-DD-A3A8-01A-11D-A22H-5
jhu-usc.edu_LIHC.HumanMethylation450.1.lvl-3.TCGA-BC-A10Y-01A-11D-A132-5
jhu-usc.edu_LIHC.HumanMethylation450.15.lvl-3.TCGA-K7-AAU7-01A-11D-A383-5
jhu-usc.edu_LIHC.HumanMethylation450.16.lvl-3.TCGA-2Y-A9H8-01A-11D-A39G-5
jhu-usc.edu_LIHC.HumanMethylation450.6.lvl-3.TCGA-DD-A3A6-01A-11D-A22H-5
jhu-usc.edu_LIHC.HumanMethylation450.8.lvl-3.TCGA-PD-A5DF-01A-11D-A27W-5
jhu-usc.edu_LIHC.HumanMethylation450.1.lvl-3.TCGA-DD-A1EF-01A-11D-A132-5
jhu-usc.edu_LIHC.HumanMethylation450.5.lvl-3.TCGA-BD-A3ER-01A-11D-A20Z-5
jhu-usc.edu_LIHC.HumanMethylation450.16.lvl-3.TCGA-DD-AAEG-01A-11D-A39G-5
jhu-usc.edu_LIHC.HumanMethylation450.19.lvl-3.TCGA-DD-AAW0-01A-11D-A40S-5
jhu-usc.edu_LIHC.HumanMethylation450.19.lvl-3.TCGA-DD-AAVR-01A-11D-A40S-5
jhu-usc.edu_LIHC.HumanMethylation450.19.lvl-3.TCGA-DD-AADU-01A-11D-A40S-5
jhu-usc.edu_LIHC.HumanMethylation450.18.lvl-3.TCGA-WQ-A9G7-01A-11D-A36Y-5
jhu-usc.edu_LIHC.HumanMethylation450.19.lvl-3.TCGA-DD-AAED-01A-12D-A40S-5
jhu-usc.edu_LIHC.HumanMethylation450.19.lvl-3.TCGA-DD-AAEI-01A-11D-A40S-5
jhu-usc.edu_LIHC.HumanMethylation450.1.lvl-3.TCGA-DD-A11D-01A-11D-A132-5
jhu-usc.edu_LIHC.HumanMethylation450.9.lvl-3.TCGA-DD-A4NO-01A-11D-A28Y-5
jhu-usc.edu_LIHC.HumanMethylation450.15.lvl-3.TCGA-G3-AAUZ-01A-11D-A383-5
jhu-usc.edu_LIHC.HumanMethylation450.13.lvl-3.TCGA-ED-A7PY-01A-11D-A341-5
jhu-usc.edu_LIHC.HumanMethylation450.11.lvl-3.TCGA-QA-A7B7-01A-11D-A32R-5
jhu-usc.edu_LIHC.HumanMethylation450.19.lvl-3.TCGA-DD-AACN-01A-11D-A40S-5
jhu-usc.edu_LIHC.HumanMethylation450.15.lvl-3.TCGA-ED-A97K-01A-21D-A383-5
jhu-usc.edu_LIHC.HumanMethylation450.6.lvl-3.TCGA-DD-A3A4-01A-11D-A22H-5
jhu-usc.edu_LIHC.HumanMethylation450.18.lvl-3.TCGA-GJ-A9DB-01A-11D-A36Y-5
jhu-usc.edu_LIHC.HumanMethylation450.19.lvl-3.TCGA-DD-AAW3-01A-11D-A40X-5
jhu-usc.edu_LIHC.HumanMethylation450.16.lvl-3.TCGA-2Y-A9HB-01A-11D-A39G-5
jhu-usc.edu_LIHC.HumanMethylation450.1.lvl-3.TCGA-BC-A112-01A-11D-A132-5
jhu-usc.edu_LIHC.HumanMethylation450.1.lvl-3.TCGA-DD-A11A-01A-11D-A132-5
jhu-usc.edu_LIHC.HumanMethylation450.19.lvl-3.TCGA-5R-AAAM-01A-12D-A40S-5
jhu-usc.edu_LIHC.HumanMethylation450.16.lvl-3.TCGA-5C-AAPD-01A-21D-A39G-5
jhu-usc.edu_LIHC.HumanMethylation450.12.lvl-3.TCGA-DD-A73C-01A-12D-A33L-5
jhu-usc.edu_LIHC.HumanMethylation450.11.lvl-3.TCGA-MI-A75H-01A-11D-A32R-5
jhu-usc.edu_LIHC.HumanMethylation450.17.lvl-3.TCGA-CC-A8HV-01A-11D-A369-5
jhu-usc.edu_LIHC.HumanMethylation450.7.lvl-3.TCGA-FV-A495-01A-11D-A264-5
jhu-usc.edu_LIHC.HumanMethylation450.11.lvl-3.TCGA-DD-A73A-01A-12D-A32R-5
jhu-usc.edu_LIHC.HumanMethylation450.18.lvl-3.TCGA-5C-A9VH-01A-11D-A36Y-5
jhu-usc.edu_LIHC.HumanMethylation450.1.lvl-3.TCGA-BC-A10S-01A-22D-A132-5
jhu-usc.edu_LIHC.HumanMethylation450.8.lvl-3.TCGA-DD-A4NF-01A-11D-A27W-5
jhu-usc.edu_LIHC.HumanMethylation450.18.lvl-3.TCGA-G3-AAV2-01A-11D-A36Y-5
jhu-usc.edu_LIHC.HumanMethylation450.15.lvl-3.TCGA-G3-AAV1-01A-11D-A383-5
jhu-usc.edu_LIHC.HumanMethylation450.19.lvl-3.TCGA-DD-AAE3-01A-11D-A40S-5
jhu-usc.edu_LIHC.HumanMethylation450.19.lvl-3.TCGA-DD-AADF-01A-11D-A40S-5
jhu-usc.edu_LIHC.HumanMethylation450.19.lvl-3.TCGA-DD-AACB-01A-11D-A40S-5
jhu-usc.edu_LIHC.HumanMethylation450.1.lvl-3.TCGA-BC-A10X-01A-11D-A132-5
jhu-usc.edu_LIHC.HumanMethylation450.19.lvl-3.TCGA-DD-AAD6-01A-11D-A40S-5
jhu-usc.edu_LIHC.HumanMethylation450.19.lvl-3.TCGA-DD-AAEB-01A-11D-A40S-5
jhu-usc.edu_LIHC.HumanMethylation450.4.lvl-3.TCGA-EP-A2KB-01A-11D-A17Z-5
jhu-usc.edu_LIHC.HumanMethylation450.8.lvl-3.TCGA-HP-A5MZ-01A-21D-A27W-5
jhu-usc.edu_LIHC.HumanMethylation450.5.lvl-3.TCGA-BC-A3KF-01A-11D-A20Z-5
jhu-usc.edu_LIHC.HumanMethylation450.19.lvl-3.TCGA-DD-AACQ-01A-11D-A40S-5
jhu-usc.edu_LIHC.HumanMethylation450.5.lvl-3.TCGA-G3-A3CI-01A-11D-A20Z-5
jhu-usc.edu_LIHC.HumanMethylation450.19.lvl-3.TCGA-DD-AADQ-01A-11D-A40S-5
jhu-usc.edu_LIHC.HumanMethylation450.8.lvl-3.TCGA-ED-A5KG-01A-11D-A27W-5
jhu-usc.edu_LIHC.HumanMethylation450.1.lvl-3.TCGA-BC-A10U-01A-11D-A132-5
jhu-usc.edu_LIHC.HumanMethylation450.15.lvl-3.TCGA-ZP-A9CY-01A-11D-A383-5
jhu-usc.edu_LIHC.HumanMethylation450.6.lvl-3.TCGA-EP-A3RK-01A-11D-A22H-5
jhu-usc.edu_LIHC.HumanMethylation450.19.lvl-3.TCGA-DD-AAD1-01A-11D-A40S-5
jhu-usc.edu_LIHC.HumanMethylation450.7.lvl-3.TCGA-DD-A4NB-01A-12D-A264-5
jhu-usc.edu_LIHC.HumanMethylation450.15.lvl-3.TCGA-LG-A9QD-01A-11D-A383-5
jhu-usc.edu_LIHC.HumanMethylation450.19.lvl-3.TCGA-DD-AACM-01A-11D-A40S-5
jhu-usc.edu_LIHC.HumanMethylation450.17.lvl-3.TCGA-XR-A8TG-01A-11D-A369-5
jhu-usc.edu_LIHC.HumanMethylation450.8.lvl-3.TCGA-BW-A5NO-01A-11D-A27W-5
jhu-usc.edu_LIHC.HumanMethylation450.3.lvl-3.TCGA-G3-A25S-01A-11D-A16X-5
jhu-usc.edu_LIHC.HumanMethylation450.3.lvl-3.TCGA-G3-A25Y-01A-11D-A16X-5
jhu-usc.edu_LIHC.HumanMethylation450.9.lvl-3.TCGA-DD-A4NL-01A-11D-A28Y-5
jhu-usc.edu_LIHC.HumanMethylation450.1.lvl-3.TCGA-BC-4073-01B-02D-A132-5
jhu-usc.edu_LIHC.HumanMethylation450.2.lvl-3.TCGA-BC-4072-01B-11D-A153-5
Liver Normal
jhu-usc.edu_LIHC.HumanMethylation450.1.lvl-3.TCGA-DD-A1EC-11A-11D-A132-5
jhu-usc.edu_LIHC.HumanMethylation450.5.lvl-3.TCGA-DD-A1EG-11A-11D-A20Z-5
jhu-usc.edu_LIHC.HumanMethylation450.1.lvl-3.TCGA-DD-A1EH-11A-11D-A132-5
jhu-usc.edu_LIHC.HumanMethylation450.1.lvl-3.TCGA-BC-A110-11A-11D-A132-5
jhu-usc.edu_LIHC.HumanMethylation450.1.lvl-3.TCGA-DD-A118-11A-11D-A132-5
jhu-usc.edu_LIHC.HumanMethylation450.5.lvl-3.TCGA-DD-A39V-11A-11D-A20Z-5
jhu-usc.edu_LIHC.HumanMethylation450.1.lvl-3.TCGA-DD-A115-11A-12D-A132-5
jhu-usc.edu_LIHC.HumanMethylation450.1.lvl-3.TCGA-BC-A10T-11A-11D-A132-5
jhu-usc.edu_LIHC.HumanMethylation450.2.lvl-3.TCGA-BC-A216-11A-11D-A153-5
jhu-usc.edu_LIHC.HumanMethylation450.1.lvl-3.TCGA-DD-A113-11A-12D-A132-5
jhu-usc.edu_LIHC.HumanMethylation450.4.lvl-3.TCGA-ES-A2HT-11A-11D-A17Z-5
jhu-usc.edu_LIHC.HumanMethylation450.4.lvl-3.TCGA-ES-A2HS-11A-11D-A17Z-5
jhu-usc.edu_LIHC.HumanMethylation450.6.lvl-3.TCGA-DD-A3A3-11A-11D-A22H-5
jhu-usc.edu_LIHC.HumanMethylation450.1.lvl-3.TCGA-DD-A11D-11A-12D-A132-5
jhu-usc.edu_LIHC.HumanMethylation450.1.lvl-3.TCGA-BC-A10S-11A-11D-A132-5
jhu-usc.edu_LIHC.HumanMethylation450.2.lvl-3.TCGA-DD-A1E9-11A-11D-A153-5
jhu-usc.edu_LIHC.HumanMethylation450.5.lvl-3.TCGA-BD-A2L6-11A-21D-A20Z-5
jhu-usc.edu_LIHC.HumanMethylation450.1.lvl-3.TCGA-DD-A11B-11A-11D-A132-5
jhu-usc.edu_LIHC.HumanMethylation450.1.lvl-3.TCGA-BC-A10Z-11A-11D-A132-5
jhu-usc.edu_LIHC.HumanMethylation450.5.lvl-3.TCGA-DD-A3A1-11A-11D-A20Z-5
jhu-usc.edu_LIHC.HumanMethylation450.5.lvl-3.TCGA-DD-A39X-11A-11D-A20Z-5
jhu-usc.edu_LIHC.HumanMethylation450.1.lvl-3.TCGA-DD-A1EE-11A-11D-A132-5
jhu-usc.edu_LIHC.HumanMethylation450.1.lvl-3.TCGA-DD-A11C-11A-11D-A132-5
jhu-usc.edu_LIHC.HumanMethylation450.5.lvl-3.TCGA-DD-A39Z-11A-21D-A20Z-5
jhu-usc.edu_LIHC.HumanMethylation450.1.lvl-3.TCGA-DD-A11A-11A-11D-A132-5
jhu-usc.edu_LIHC.HumanMethylation450.1.lvl-3.TCGA-BC-A10Q-11A-11D-A132-5
jhu-usc.edu_LIHC.HumanMethylation450.1.lvl-3.TCGA-DD-A114-11A-12D-A132-5
jhu-usc.edu_LIHC.HumanMethylation450.1.lvl-3.TCGA-BC-A10W-11A-11D-A132-5
jhu-usc.edu_LIHC.HumanMethylation450.1.lvl-3.TCGA-BC-A10U-11A-11D-A132-5
jhu-usc.edu_LIHC.HumanMethylation450.3.lvl-3.TCGA-G3-A25X-11A-11D-A16X-5
jhu-usc.edu_LIHC.HumanMethylation450.3.lvl-3.TCGA-G3-A25W-11A-12D-A16X-5
jhu-usc.edu_LIHC.HumanMethylation450.5.lvl-3.TCGA-DD-A3A2-11A-11D-A20Z-5
jhu-usc.edu_LIHC.HumanMethylation450.1.lvl-3.TCGA-DD-A1EF-11A-11D-A132-5
jhu-usc.edu_LIHC.HumanMethylation450.1.lvl-3.TCGA-DD-A119-11A-11D-A132-5
jhu-usc.edu_LIHC.HumanMethylation450.6.lvl-3.TCGA-BD-A3EP-11A-12D-A22H-5
jhu-usc.edu_LIHC.HumanMethylation450.1.lvl-3.TCGA-DD-A116-11A-11D-A132-5
jhu-usc.edu_LIHC.HumanMethylation450.3.lvl-3.TCGA-FV-A23B-11A-11D-A16X-5
jhu-usc.edu_LIHC.HumanMethylation450.1.lvl-3.TCGA-BC-A10Y-11A-11D-A132-5
jhu-usc.edu_LIHC.HumanMethylation450.2.lvl-3.TCGA-DD-A1EJ-11A-11D-A153-5
jhu-usc.edu_LIHC.HumanMethylation450.5.lvl-3.TCGA-DD-A39W-11A-11D-A20Z-5
jhu-usc.edu_LIHC.HumanMethylation450.1.lvl-3.TCGA-DD-A1EB-11A-11D-A132-5
jhu-usc.edu_LIHC.HumanMethylation450.1.lvl-3.TCGA-BC-A112-11A-11D-A132-5
jhu-usc.edu_LIHC.HumanMethylation450.5.lvl-3.TCGA-FV-A2QR-11A-11D-A20Z-5
jhu-usc.edu_LIHC.HumanMethylation450.1.lvl-3.TCGA-DD-A1EI-11A-11D-A132-5
jhu-usc.edu_LIHC.HumanMethylation450.3.lvl-3.TCGA-EP-A26S-11A-12D-A16X-5
jhu-usc.edu_LIHC.HumanMethylation450.1.lvl-3.TCGA-BC-A10X-11A-11D-A132-5
jhu-usc.edu_LIHC.HumanMethylation450.1.lvl-3.TCGA-EP-A12J-11A-11D-A132-5
jhu-usc.edu_LIHC.HumanMethylation450.1.lvl-3.TCGA-BC-A10R-11A-11D-A132-5
jhu-usc.edu_LIHC.HumanMethylation450.2.lvl-3.TCGA-DD-A1EL-11A-11D-A153-5
jhu-usc.edu_LIHC.HumanMethylation450.2.lvl-3.TCGA-DD-A1ED-11A-11D-A153-5

## Sheet: Lung
Lung Tumor
jhu-usc.edu_LUAD.HumanMethylation450.5.lvl-3.TCGA-95-7043-01A-11D-1947-5
jhu-usc.edu_LUAD.HumanMethylation450.4.lvl-3.TCGA-50-5051-01A-21D-1856-5
jhu-usc.edu_LUAD.HumanMethylation450.10.lvl-3.TCGA-69-7974-01A-11D-2185-5
jhu-usc.edu_LUAD.HumanMethylation450.15.lvl-3.TCGA-MP-A4T7-01A-11D-A24U-5
jhu-usc.edu_LUAD.HumanMethylation450.10.lvl-3.TCGA-73-7499-01A-11D-2185-5
jhu-usc.edu_LUAD.HumanMethylation450.9.lvl-3.TCGA-50-8457-01A-11D-2324-5
jhu-usc.edu_LUAD.HumanMethylation450.3.lvl-3.TCGA-44-6147-01A-11D-A276-5
jhu-usc.edu_LUAD.HumanMethylation450.10.lvl-3.TCGA-55-7995-01A-11D-2185-5
jhu-usc.edu_LUAD.HumanMethylation450.5.lvl-3.TCGA-55-6969-01A-11D-1947-5
jhu-usc.edu_LUAD.HumanMethylation450.8.lvl-3.TCGA-86-7714-01A-12D-2168-5
jhu-usc.edu_LUAD.HumanMethylation450.18.lvl-3.TCGA-99-AA5R-01A-11D-A398-5
jhu-usc.edu_LUAD.HumanMethylation450.14.lvl-3.TCGA-55-A490-01A-11D-A24I-5
jhu-usc.edu_LUAD.HumanMethylation450.2.lvl-3.TCGA-64-5775-01A-01D-1626-5
jhu-usc.edu_LUAD.HumanMethylation450.3.lvl-3.TCGA-38-4632-01A-01D-1756-5
jhu-usc.edu_LUAD.HumanMethylation450.13.lvl-3.TCGA-55-8505-01A-11D-2398-5
jhu-usc.edu_LUAD.HumanMethylation450.13.lvl-3.TCGA-55-8510-01A-11D-2398-5
jhu-usc.edu_LUAD.HumanMethylation450.3.lvl-3.TCGA-75-5126-01A-01D-1756-5
jhu-usc.edu_LUAD.HumanMethylation450.14.lvl-3.TCGA-86-A456-01A-11D-A24I-5
jhu-usc.edu_LUAD.HumanMethylation450.3.lvl-3.TCGA-75-5125-01A-01D-1756-5
jhu-usc.edu_LUAD.HumanMethylation450.14.lvl-3.TCGA-62-A46P-01A-11D-A24I-5
jhu-usc.edu_LUAD.HumanMethylation450.9.lvl-3.TCGA-95-8494-01A-11D-2324-5
jhu-usc.edu_LUAD.HumanMethylation450.16.lvl-3.TCGA-NJ-A4YG-01A-22D-A25R-5
jhu-usc.edu_LUAD.HumanMethylation450.3.lvl-3.TCGA-44-6147-01A-11D-1756-5
jhu-usc.edu_LUAD.HumanMethylation450.4.lvl-3.TCGA-5-4417-01A-22D-1856-5
jhu-usc.edu_LUAD.HumanMethylation450.13.lvl-3.TCGA-55-8507-01A-11D-2398-5
jhu-usc.edu_LUAD.HumanMethylation450.10.lvl-3.TCGA-86-7955-01A-11D-2185-5
jhu-usc.edu_LUAD.HumanMethylation450.6.lvl-3.TCGA-78-7150-01A-21D-2037-5
jhu-usc.edu_LUAD.HumanMethylation450.6.lvl-3.TCGA-78-7152-01A-11D-2037-5
jhu-usc.edu_LUAD.HumanMethylation450.4.lvl-3.TCGA-49-6767-01A-11D-1856-5
jhu-usc.edu_LUAD.HumanMethylation450.6.lvl-3.TCGA-93-7348-01A-21D-2037-5
jhu-usc.edu_LUAD.HumanMethylation450.10.lvl-3.TCGA-69-7979-01A-11D-2185-5
jhu-usc.edu_LUAD.HumanMethylation450.15.lvl-3.TCGA-MP-A4TC-01A-11D-A24U-5
jhu-usc.edu_LUAD.HumanMethylation450.12.lvl-3.TCGA-97-8177-01A-11D-2285-5
jhu-usc.edu_LUAD.HumanMethylation450.14.lvl-3.TCGA-44-A479-01A-31D-A24I-5
jhu-usc.edu_LUAD.HumanMethylation450.11.lvl-3.TCGA-55-8097-01A-11D-2239-5
jhu-usc.edu_LUAD.HumanMethylation450.14.lvl-3.TCGA-55-A4DG-01A-11D-A24I-5
jhu-usc.edu_LUAD.HumanMethylation450.8.lvl-3.TCGA-69-7760-01A-11D-2168-5
jhu-usc.edu_LUAD.HumanMethylation450.14.lvl-3.TCGA-55-A4DF-01A-11D-A24I-5
jhu-usc.edu_LUAD.HumanMethylation450.10.lvl-3.TCGA-55-7728-01A-11D-2185-5
jhu-usc.edu_LUAD.HumanMethylation450.19.lvl-3.TCGA-49-AARE-01A-11D-A411-5
jhu-usc.edu_LUAD.HumanMethylation450.6.lvl-3.TCGA-55-7574-01A-11D-2037-5
jhu-usc.edu_LUAD.HumanMethylation450.3.lvl-3.TCGA-67-6215-01A-11D-1756-5
jhu-usc.edu_LUAD.HumanMethylation450.15.lvl-3.TCGA-97-A4M5-01A-11D-A24U-5
jhu-usc.edu_LUAD.HumanMethylation450.8.lvl-3.TCGA-55-7725-01A-11D-2168-5
jhu-usc.edu_LUAD.HumanMethylation450.3.lvl-3.TCGA-50-5935-01A-11D-1756-5
jhu-usc.edu_LUAD.HumanMethylation450.4.lvl-3.TCGA-5-4410-01A-21D-1856-5
jhu-usc.edu_LUAD.HumanMethylation450.12.lvl-3.TCGA-69-8255-01A-11D-2285-5
jhu-usc.edu_LUAD.HumanMethylation450.13.lvl-3.TCGA-55-8615-01A-11D-2398-5
jhu-usc.edu_LUAD.HumanMethylation450.11.lvl-3.TCGA-44-8120-01A-11D-2239-5
jhu-usc.edu_LUAD.HumanMethylation450.19.lvl-3.TCGA-49-AAR3-01A-11D-A411-5
jhu-usc.edu_LUAD.HumanMethylation450.15.lvl-3.TCGA-97-A4M0-01A-11D-A24U-5
jhu-usc.edu_LUAD.HumanMethylation450.12.lvl-3.TCGA-86-8281-01A-11D-2285-5
jhu-usc.edu_LUAD.HumanMethylation450.6.lvl-3.TCGA-78-7149-01A-11D-2037-5
jhu-usc.edu_LUAD.HumanMethylation450.16.lvl-3.TCGA-NJ-A4YP-01A-11D-A25R-5
jhu-usc.edu_LUAD.HumanMethylation450.11.lvl-3.TCGA-86-8055-01A-11D-2239-5
jhu-usc.edu_LUAD.HumanMethylation450.3.lvl-3.TCGA-86-6562-01A-11D-1756-5
jhu-usc.edu_LUAD.HumanMethylation450.3.lvl-3.TCGA-75-6205-01A-11D-1756-5
jhu-usc.edu_LUAD.HumanMethylation450.15.lvl-3.TCGA-L4-A4E5-01A-11D-A24U-5
jhu-usc.edu_LUAD.HumanMethylation450.11.lvl-3.TCGA-99-8032-01A-11D-2239-5
jhu-usc.edu_LUAD.HumanMethylation450.7.lvl-3.TCGA-44-7671-01A-11D-2064-5
jhu-usc.edu_LUAD.HumanMethylation450.7.lvl-3.TCGA-78-7163-01A-12D-2064-5
jhu-usc.edu_LUAD.HumanMethylation450.3.lvl-3.TCGA-38-6178-01A-11D-1756-5
jhu-usc.edu_LUAD.HumanMethylation450.5.lvl-3.TCGA-91-6830-01A-11D-1947-5
jhu-usc.edu_LUAD.HumanMethylation450.3.lvl-3.TCGA-50-5946-01A-11D-1756-5
jhu-usc.edu_LUAD.HumanMethylation450.6.lvl-3.TCGA-78-7143-01A-11D-2037-5
jhu-usc.edu_LUAD.HumanMethylation450.6.lvl-3.TCGA-50-7109-01A-11D-2037-5
jhu-usc.edu_LUAD.HumanMethylation450.3.lvl-3.TCGA-75-6212-01A-11D-1756-5
jhu-usc.edu_LUAD.HumanMethylation450.14.lvl-3.TCGA-55-A493-01A-11D-A24I-5
jhu-usc.edu_LUAD.HumanMethylation450.15.lvl-3.TCGA-44-A4SS-01A-11D-A24U-5
jhu-usc.edu_LUAD.HumanMethylation450.12.lvl-3.TCGA-97-8171-01A-11D-2285-5
jhu-usc.edu_LUAD.HumanMethylation450.18.lvl-3.TCGA-55-A57B-01A-12D-A398-5
jhu-usc.edu_LUAD.HumanMethylation450.9.lvl-3.TCGA-62-8394-01A-11D-2324-5
jhu-usc.edu_LUAD.HumanMethylation450.4.lvl-3.TCGA-50-5072-01A-21D-1856-5
jhu-usc.edu_LUAD.HumanMethylation450.3.lvl-3.TCGA-50-5932-01A-11D-1756-5
jhu-usc.edu_LUAD.HumanMethylation450.13.lvl-3.TCGA-71-8520-01A-11D-2398-5
jhu-usc.edu_LUAD.HumanMethylation450.5.lvl-3.TCGA-55-6987-01A-11D-1947-5
jhu-usc.edu_LUAD.HumanMethylation450.10.lvl-3.TCGA-69-7980-01A-11D-2185-5
jhu-usc.edu_LUAD.HumanMethylation450.13.lvl-3.TCGA-55-8508-01A-11D-2398-5
jhu-usc.edu_LUAD.HumanMethylation450.10.lvl-3.TCGA-95-7944-01A-11D-2185-5
jhu-usc.edu_LUAD.HumanMethylation450.10.lvl-3.TCGA-69-7978-01A-11D-2185-5
jhu-usc.edu_LUAD.HumanMethylation450.7.lvl-3.TCGA-44-7660-01A-11D-2064-5
jhu-usc.edu_LUAD.HumanMethylation450.10.lvl-3.TCGA-95-7948-01A-11D-2185-5
jhu-usc.edu_LUAD.HumanMethylation450.5.lvl-3.TCGA-55-6984-01A-11D-1947-5
jhu-usc.edu_LUAD.HumanMethylation450.15.lvl-3.TCGA-53-A4EZ-01A-12D-A24U-5
jhu-usc.edu_LUAD.HumanMethylation450.14.lvl-3.TCGA-J2-A4AG-01A-11D-A24I-5
jhu-usc.edu_LUAD.HumanMethylation450.14.lvl-3.TCGA-62-A46Y-01A-11D-A24I-5
jhu-usc.edu_LUAD.HumanMethylation450.6.lvl-3.TCGA-97-7553-01A-21D-2037-5
jhu-usc.edu_LUAD.HumanMethylation450.7.lvl-3.TCGA-64-1681-01A-11D-2064-5
jhu-usc.edu_LUAD.HumanMethylation450.5.lvl-3.TCGA-91-6849-01A-11D-1947-5
jhu-usc.edu_LUAD.HumanMethylation450.9.lvl-3.TCGA-50-8460-01A-11D-2324-5
jhu-usc.edu_LUAD.HumanMethylation450.7.lvl-3.TCGA-78-7633-01A-11D-2064-5
jhu-usc.edu_LUAD.HumanMethylation450.11.lvl-3.TCGA-55-8085-01A-11D-2239-5
jhu-usc.edu_LUAD.HumanMethylation450.13.lvl-3.TCGA-86-8671-01A-11D-2398-5
jhu-usc.edu_LUAD.HumanMethylation450.6.lvl-3.TCGA-78-7155-01A-11D-2037-5
jhu-usc.edu_LUAD.HumanMethylation450.2.lvl-3.TCGA-50-5936-01A-11D-1626-5
jhu-usc.edu_LUAD.HumanMethylation450.4.lvl-3.TCGA-49-6745-01A-11D-1856-5
jhu-usc.edu_LUAD.HumanMethylation450.8.lvl-3.TCGA-69-7765-01A-11D-2168-5
jhu-usc.edu_LUAD.HumanMethylation450.15.lvl-3.TCGA-93-A4JN-01A-11D-A24U-5
jhu-usc.edu_LUAD.HumanMethylation450.3.lvl-3.TCGA-50-6591-01A-11D-1756-5
jhu-usc.edu_LUAD.HumanMethylation450.2.lvl-3.TCGA-64-5779-01A-01D-1626-5
jhu-usc.edu_LUAD.HumanMethylation450.3.lvl-3.TCGA-75-6207-01A-11D-1756-5
jhu-usc.edu_LUAD.HumanMethylation450.6.lvl-3.TCGA-78-7145-01A-11D-2037-5
jhu-usc.edu_LUAD.HumanMethylation450.6.lvl-3.TCGA-38-7271-01A-11D-2037-5
jhu-usc.edu_LUAD.HumanMethylation450.4.lvl-3.TCGA-49-6744-01A-11D-1856-5
jhu-usc.edu_LUAD.HumanMethylation450.13.lvl-3.TCGA-97-8176-01A-11D-2398-5
jhu-usc.edu_LUAD.HumanMethylation450.6.lvl-3.TCGA-78-7148-01A-11D-2037-5
jhu-usc.edu_LUAD.HumanMethylation450.3.lvl-3.TCGA-50-5931-01A-11D-1756-5
jhu-usc.edu_LUAD.HumanMethylation450.15.lvl-3.TCGA-MP-A4SV-01A-11D-A24U-5
jhu-usc.edu_LUAD.HumanMethylation450.19.lvl-3.TCGA-49-AARQ-01A-11D-A411-5
jhu-usc.edu_LUAD.HumanMethylation450.14.lvl-3.TCGA-J2-A4AD-01A-11D-A24I-5
jhu-usc.edu_LUAD.HumanMethylation450.18.lvl-3.TCGA-L9-A7SV-01A-11D-A398-5
jhu-usc.edu_LUAD.HumanMethylation450.3.lvl-3.TCGA-5-4390-01A-02D-1756-5
jhu-usc.edu_LUAD.HumanMethylation450.16.lvl-3.TCGA-NJ-A4YQ-01A-11D-A25R-5
jhu-usc.edu_LUAD.HumanMethylation450.11.lvl-3.TCGA-55-8094-01A-11D-2239-5
jhu-usc.edu_LUAD.HumanMethylation450.18.lvl-3.TCGA-L9-A5IP-01A-21D-A398-5
jhu-usc.edu_LUAD.HumanMethylation450.6.lvl-3.TCGA-78-7156-01A-11D-2037-5
jhu-usc.edu_LUAD.HumanMethylation450.16.lvl-3.TCGA-95-A4VP-01A-21D-A25R-5
jhu-usc.edu_LUAD.HumanMethylation450.5.lvl-3.TCGA-55-6971-01A-11D-1947-5
jhu-usc.edu_LUAD.HumanMethylation450.11.lvl-3.TCGA-99-8028-01A-11D-2239-5
jhu-usc.edu_LUAD.HumanMethylation450.3.lvl-3.TCGA-73-4658-01A-01D-1756-5
jhu-usc.edu_LUAD.HumanMethylation450.15.lvl-3.TCGA-MP-A4TA-01A-21D-A24U-5
jhu-usc.edu_LUAD.HumanMethylation450.6.lvl-3.TCGA-78-7159-01A-11D-2037-5
jhu-usc.edu_LUAD.HumanMethylation450.8.lvl-3.TCGA-55-7726-01A-11D-2168-5
jhu-usc.edu_LUAD.HumanMethylation450.2.lvl-3.TCGA-35-5375-01A-01D-1626-5
jhu-usc.edu_LUAD.HumanMethylation450.13.lvl-3.TCGA-97-8552-01A-11D-2398-5
jhu-usc.edu_LUAD.HumanMethylation450.15.lvl-3.TCGA-44-A4SU-01A-11D-A24U-5
jhu-usc.edu_LUAD.HumanMethylation450.6.lvl-3.TCGA-78-7146-01A-11D-2037-5
jhu-usc.edu_LUAD.HumanMethylation450.15.lvl-3.TCGA-93-A4JO-01A-21D-A24U-5
jhu-usc.edu_LUAD.HumanMethylation450.5.lvl-3.TCGA-80-5608-01A-31D-1947-5
jhu-usc.edu_LUAD.HumanMethylation450.16.lvl-3.TCGA-NJ-A55A-01A-11D-A25R-5
jhu-usc.edu_LUAD.HumanMethylation450.5.lvl-3.TCGA-91-6848-01A-11D-1947-5
jhu-usc.edu_LUAD.HumanMethylation450.14.lvl-3.TCGA-55-A48X-01A-11D-A24I-5
jhu-usc.edu_LUAD.HumanMethylation450.15.lvl-3.TCGA-MP-A4T9-01A-11D-A24U-5
jhu-usc.edu_LUAD.HumanMethylation450.11.lvl-3.TCGA-55-8203-01A-11D-2239-5
jhu-usc.edu_LUAD.HumanMethylation450.12.lvl-3.TCGA-69-8253-01A-11D-2285-5
jhu-usc.edu_LUAD.HumanMethylation450.11.lvl-3.TCGA-55-8208-01A-11D-2239-5
jhu-usc.edu_LUAD.HumanMethylation450.7.lvl-3.TCGA-55-7576-01A-11D-2064-5
jhu-usc.edu_LUAD.HumanMethylation450.16.lvl-3.TCGA-MP-A4TH-01A-31D-A25R-5
jhu-usc.edu_LUAD.HumanMethylation450.4.lvl-3.TCGA-5-4427-01A-21D-1856-5
jhu-usc.edu_LUAD.HumanMethylation450.3.lvl-3.TCGA-75-6211-01A-11D-1756-5
jhu-usc.edu_LUAD.HumanMethylation450.2.lvl-3.TCGA-50-5066-01A-01D-1626-5
jhu-usc.edu_LUAD.HumanMethylation450.4.lvl-3.TCGA-49-4487-01A-21D-1856-5
jhu-usc.edu_LUAD.HumanMethylation450.4.lvl-3.TCGA-91-6835-01A-11D-1856-5
jhu-usc.edu_LUAD.HumanMethylation450.19.lvl-3.TCGA-49-AARN-01A-21D-A411-5
jhu-usc.edu_LUAD.HumanMethylation450.4.lvl-3.TCGA-44-6775-01A-11D-1856-5
jhu-usc.edu_LUAD.HumanMethylation450.4.lvl-3.TCGA-50-5044-01A-21D-1856-5
jhu-usc.edu_LUAD.HumanMethylation450.4.lvl-3.TCGA-5-4433-01A-22D-1856-5
jhu-usc.edu_LUAD.HumanMethylation450.15.lvl-3.TCGA-93-A4JQ-01A-11D-A24U-5
jhu-usc.edu_LUAD.HumanMethylation450.15.lvl-3.TCGA-93-A4JP-01A-11D-A24U-5
jhu-usc.edu_LUAD.HumanMethylation450.11.lvl-3.TCGA-55-8205-01A-11D-2239-5
jhu-usc.edu_LUAD.HumanMethylation450.16.lvl-3.TCGA-MP-A5C7-01A-11D-A25R-5
jhu-usc.edu_LUAD.HumanMethylation450.6.lvl-3.TCGA-97-7547-01A-11D-2037-5
jhu-usc.edu_LUAD.HumanMethylation450.10.lvl-3.TCGA-93-7347-01A-11D-2185-5
jhu-usc.edu_LUAD.HumanMethylation450.7.lvl-3.TCGA-95-7567-01A-11D-2064-5
jhu-usc.edu_LUAD.HumanMethylation450.16.lvl-3.TCGA-NJ-A4YF-01A-12D-A25R-5
jhu-usc.edu_LUAD.HumanMethylation450.14.lvl-3.TCGA-86-A4D0-01A-11D-A24I-5
jhu-usc.edu_LUAD.HumanMethylation450.7.lvl-3.TCGA-53-7624-01A-11D-2064-5
jhu-usc.edu_LUAD.HumanMethylation450.15.lvl-3.TCGA-MP-A4TI-01A-21D-A24U-5
jhu-usc.edu_LUAD.HumanMethylation450.7.lvl-3.TCGA-78-7535-01A-11D-2064-5
jhu-usc.edu_LUAD.HumanMethylation450.14.lvl-3.TCGA-62-A470-01A-11D-A24I-5
jhu-usc.edu_LUAD.HumanMethylation450.2.lvl-3.TCGA-44-5643-01A-01D-1626-5
jhu-usc.edu_LUAD.HumanMethylation450.7.lvl-3.TCGA-78-7542-01A-21D-2064-5
jhu-usc.edu_LUAD.HumanMethylation450.6.lvl-3.TCGA-78-7220-01A-11D-2037-5
jhu-usc.edu_LUAD.HumanMethylation450.5.lvl-3.TCGA-55-6968-01A-11D-1947-5
jhu-usc.edu_LUAD.HumanMethylation450.7.lvl-3.TCGA-64-1679-01A-21D-2064-5
jhu-usc.edu_LUAD.HumanMethylation450.17.lvl-3.TCGA-44-4112-01A-01D-A276-5
jhu-usc.edu_LUAD.HumanMethylation450.19.lvl-3.TCGA-49-AARO-01A-12D-A411-5
jhu-usc.edu_LUAD.HumanMethylation450.5.lvl-3.TCGA-55-6985-01A-11D-1947-5
jhu-usc.edu_LUAD.HumanMethylation450.16.lvl-3.TCGA-MP-A4TD-01A-32D-A25R-5
jhu-usc.edu_LUAD.HumanMethylation450.5.lvl-3.TCGA-55-6972-01A-11D-1947-5
jhu-usc.edu_LUAD.HumanMethylation450.15.lvl-3.TCGA-MN-A4N1-01A-11D-A24U-5
jhu-usc.edu_LUAD.HumanMethylation450.9.lvl-3.TCGA-62-8397-01A-11D-2324-5
jhu-usc.edu_LUAD.HumanMethylation450.8.lvl-3.TCGA-55-7911-01A-11D-2168-5
jhu-usc.edu_LUAD.HumanMethylation450.11.lvl-3.TCGA-55-8091-01A-11D-2239-5
jhu-usc.edu_LUAD.HumanMethylation450.3.lvl-3.TCGA-50-5941-01A-11D-1756-5
jhu-usc.edu_LUAD.HumanMethylation450.16.lvl-3.TCGA-NJ-A4YI-01A-11D-A25R-5
jhu-usc.edu_LUAD.HumanMethylation450.4.lvl-3.TCGA-5-4424-01A-22D-1856-5
jhu-usc.edu_LUAD.HumanMethylation450.18.lvl-3.TCGA-49-AAQV-01A-11D-A398-5
jhu-usc.edu_LUAD.HumanMethylation450.15.lvl-3.TCGA-86-A4P8-01A-11D-A24U-5
jhu-usc.edu_LUAD.HumanMethylation450.11.lvl-3.TCGA-55-8090-01A-11D-2239-5
jhu-usc.edu_LUAD.HumanMethylation450.8.lvl-3.TCGA-55-7816-01A-11D-2168-5
jhu-usc.edu_LUAD.HumanMethylation450.15.lvl-3.TCGA-MN-A4N4-01A-12D-A24U-5
jhu-usc.edu_LUAD.HumanMethylation450.15.lvl-3.TCGA-MN-A4N5-01A-11D-A24U-5
jhu-usc.edu_LUAD.HumanMethylation450.3.lvl-3.TCGA-50-5944-01A-11D-1756-5
jhu-usc.edu_LUAD.HumanMethylation450.2.lvl-3.TCGA-64-5781-01A-01D-1626-5
jhu-usc.edu_LUAD.HumanMethylation450.4.lvl-3.TCGA-5-4415-01A-22D-1856-5
jhu-usc.edu_LUAD.HumanMethylation450.7.lvl-3.TCGA-44-7659-01A-11D-2064-5
jhu-usc.edu_LUAD.HumanMethylation450.1.lvl-3.TCGA-44-2656-01A-02D-A276-5
jhu-usc.edu_LUAD.HumanMethylation450.3.lvl-3.TCGA-50-5942-01A-21D-1756-5
jhu-usc.edu_LUAD.HumanMethylation450.4.lvl-3.TCGA-44-6777-01A-11D-1856-5
jhu-usc.edu_LUAD.HumanMethylation450.14.lvl-3.TCGA-62-A46R-01A-11D-A24I-5
jhu-usc.edu_LUAD.HumanMethylation450.2.lvl-3.TCGA-5-5420-01A-01D-1626-5
jhu-usc.edu_LUAD.HumanMethylation450.4.lvl-3.TCGA-71-6725-01A-11D-1856-5
jhu-usc.edu_LUAD.HumanMethylation450.4.lvl-3.TCGA-91-6828-01A-11D-1856-5
jhu-usc.edu_LUAD.HumanMethylation450.9.lvl-3.TCGA-50-8459-01A-11D-2324-5
jhu-usc.edu_LUAD.HumanMethylation450.8.lvl-3.TCGA-55-7914-01A-11D-2168-5
jhu-usc.edu_LUAD.HumanMethylation450.13.lvl-3.TCGA-86-8669-01A-11D-2398-5
jhu-usc.edu_LUAD.HumanMethylation450.15.lvl-3.TCGA-97-A4M7-01A-11D-A24U-5
jhu-usc.edu_LUAD.HumanMethylation450.16.lvl-3.TCGA-95-A4VK-01A-11D-A25R-5
jhu-usc.edu_LUAD.HumanMethylation450.8.lvl-3.TCGA-55-7907-01A-11D-2168-5
jhu-usc.edu_LUAD.HumanMethylation450.5.lvl-3.TCGA-55-6970-01A-11D-1947-5
jhu-usc.edu_LUAD.HumanMethylation450.14.lvl-3.TCGA-55-A48Y-01A-11D-A24I-5
jhu-usc.edu_LUAD.HumanMethylation450.6.lvl-3.TCGA-55-7281-01A-11D-2037-5
jhu-usc.edu_LUAD.HumanMethylation450.16.lvl-3.TCGA-MP-A4T6-01A-32D-A25R-5
jhu-usc.edu_LUAD.HumanMethylation450.13.lvl-3.TCGA-91-8499-01A-11D-2398-5
jhu-usc.edu_LUAD.HumanMethylation450.1.lvl-3.TCGA-44-2665-01A-01D-A276-5
jhu-usc.edu_LUAD.HumanMethylation450.13.lvl-3.TCGA-55-8513-01A-11D-2398-5
jhu-usc.edu_LUAD.HumanMethylation450.7.lvl-3.TCGA-78-7162-01A-21D-2064-5
jhu-usc.edu_LUAD.HumanMethylation450.9.lvl-3.TCGA-62-8395-01A-11D-2324-5
jhu-usc.edu_LUAD.HumanMethylation450.14.lvl-3.TCGA-55-A492-01A-11D-A24I-5
jhu-usc.edu_LUAD.HumanMethylation450.11.lvl-3.TCGA-44-8119-01A-11D-2239-5
jhu-usc.edu_LUAD.HumanMethylation450.18.lvl-3.TCGA-NJ-A7XG-01A-12D-A398-5
jhu-usc.edu_LUAD.HumanMethylation450.14.lvl-3.TCGA-L4-A4E6-01A-11D-A24I-5
jhu-usc.edu_LUAD.HumanMethylation450.5.lvl-3.TCGA-50-6673-01A-11D-1947-5
jhu-usc.edu_LUAD.HumanMethylation450.3.lvl-3.TCGA-55-6543-01A-11D-1756-5
jhu-usc.edu_LUAD.HumanMethylation450.10.lvl-3.TCGA-73-7498-01A-12D-2185-5
jhu-usc.edu_LUAD.HumanMethylation450.13.lvl-3.TCGA-86-8673-01A-11D-2398-5
jhu-usc.edu_LUAD.HumanMethylation450.13.lvl-3.TCGA-78-8648-01A-11D-2398-5
jhu-usc.edu_LUAD.HumanMethylation450.7.lvl-3.TCGA-78-7536-01A-11D-2064-5
jhu-usc.edu_LUAD.HumanMethylation450.3.lvl-3.TCGA-5-4425-01A-01D-1756-5
jhu-usc.edu_LUAD.HumanMethylation450.2.lvl-3.TCGA-64-5778-01A-01D-1626-5
jhu-usc.edu_LUAD.HumanMethylation450.14.lvl-3.TCGA-62-A46S-01A-11D-A24I-5
jhu-usc.edu_LUAD.HumanMethylation450.7.lvl-3.TCGA-44-7670-01A-11D-2064-5
jhu-usc.edu_LUAD.HumanMethylation450.6.lvl-3.TCGA-55-7573-01A-11D-2037-5
jhu-usc.edu_LUAD.HumanMethylation450.14.lvl-3.TCGA-J2-A4AE-01A-21D-A24I-5
jhu-usc.edu_LUAD.HumanMethylation450.5.lvl-3.TCGA-55-6975-01A-11D-1947-5
jhu-usc.edu_LUAD.HumanMethylation450.5.lvl-3.TCGA-80-5607-01A-31D-1947-5
jhu-usc.edu_LUAD.HumanMethylation450.4.lvl-3.TCGA-50-6597-01A-11D-1856-5
jhu-usc.edu_LUAD.HumanMethylation450.6.lvl-3.TCGA-78-7153-01A-11D-2037-5
jhu-usc.edu_LUAD.HumanMethylation450.2.lvl-3.TCGA-55-5899-01A-11D-1626-5
jhu-usc.edu_LUAD.HumanMethylation450.9.lvl-3.TCGA-69-8453-01A-12D-2324-5
jhu-usc.edu_LUAD.HumanMethylation450.18.lvl-3.TCGA-L9-A8F4-01A-11D-A398-5
jhu-usc.edu_LUAD.HumanMethylation450.7.lvl-3.TCGA-78-7166-01A-12D-2064-5
jhu-usc.edu_LUAD.HumanMethylation450.14.lvl-3.TCGA-91-A4BC-01A-11D-A24I-5
jhu-usc.edu_LUAD.HumanMethylation450.16.lvl-3.TCGA-O1-A52J-01A-11D-A25R-5
jhu-usc.edu_LUAD.HumanMethylation450.6.lvl-3.TCGA-97-7546-01A-11D-2037-5
jhu-usc.edu_LUAD.HumanMethylation450.11.lvl-3.TCGA-86-8054-01A-11D-2239-5
jhu-usc.edu_LUAD.HumanMethylation450.14.lvl-3.TCGA-44-A47F-01A-11D-A24I-5
jhu-usc.edu_LUAD.HumanMethylation450.1.lvl-3.TCGA-44-2666-01A-01D-A276-5
jhu-usc.edu_LUAD.HumanMethylation450.10.lvl-3.TCGA-97-7941-01A-11D-2185-5
jhu-usc.edu_LUAD.HumanMethylation450.6.lvl-3.TCGA-97-7552-01A-11D-2037-5
jhu-usc.edu_LUAD.HumanMethylation450.4.lvl-3.TCGA-49-4514-01A-21D-1856-5
jhu-usc.edu_LUAD.HumanMethylation450.7.lvl-3.TCGA-44-7667-01A-31D-2064-5
jhu-usc.edu_LUAD.HumanMethylation450.14.lvl-3.TCGA-62-A46V-01A-11D-A24I-5
jhu-usc.edu_LUAD.HumanMethylation450.14.lvl-3.TCGA-62-A46U-01A-11D-A24I-5
jhu-usc.edu_LUAD.HumanMethylation450.1.lvl-3.TCGA-44-2668-01A-01D-A276-5
jhu-usc.edu_LUAD.HumanMethylation450.8.lvl-3.TCGA-69-7763-01A-11D-2168-5
jhu-usc.edu_LUAD.HumanMethylation450.2.lvl-3.TCGA-50-5055-01A-01D-1626-5
jhu-usc.edu_LUAD.HumanMethylation450.8.lvl-3.TCGA-53-7813-01A-11D-2168-5
jhu-usc.edu_LUAD.HumanMethylation450.2.lvl-3.TCGA-83-5908-01A-21D-2285-5
jhu-usc.edu_LUAD.HumanMethylation450.11.lvl-3.TCGA-J2-8194-01A-11D-2239-5
jhu-usc.edu_LUAD.HumanMethylation450.3.lvl-3.TCGA-44-6144-01A-11D-1756-5
jhu-usc.edu_LUAD.HumanMethylation450.11.lvl-3.TCGA-86-8076-01A-31D-2239-5
jhu-usc.edu_LUAD.HumanMethylation450.13.lvl-3.TCGA-78-8640-01A-11D-2398-5
jhu-usc.edu_LUAD.HumanMethylation450.6.lvl-3.TCGA-78-7147-01A-11D-2037-5
jhu-usc.edu_LUAD.HumanMethylation450.6.lvl-3.TCGA-55-7227-01A-11D-2037-5
jhu-usc.edu_LUAD.HumanMethylation450.11.lvl-3.TCGA-44-8117-01A-11D-2239-5
jhu-usc.edu_LUAD.HumanMethylation450.11.lvl-3.TCGA-55-8096-01A-11D-2239-5
jhu-usc.edu_LUAD.HumanMethylation450.3.lvl-3.TCGA-50-6592-01A-11D-1756-5
jhu-usc.edu_LUAD.HumanMethylation450.8.lvl-3.TCGA-55-7727-01A-11D-2168-5
jhu-usc.edu_LUAD.HumanMethylation450.2.lvl-3.TCGA-44-5645-01A-01D-1626-5
jhu-usc.edu_LUAD.HumanMethylation450.2.lvl-3.TCGA-5-5423-01A-01D-1626-5
jhu-usc.edu_LUAD.HumanMethylation450.11.lvl-3.TCGA-86-8075-01A-11D-2239-5
jhu-usc.edu_LUAD.HumanMethylation450.15.lvl-3.TCGA-97-A4M1-01A-11D-A24U-5
jhu-usc.edu_LUAD.HumanMethylation450.6.lvl-3.TCGA-78-7160-01A-11D-2037-5
jhu-usc.edu_LUAD.HumanMethylation450.6.lvl-3.TCGA-99-7458-01A-11D-2037-5
jhu-usc.edu_LUAD.HumanMethylation450.15.lvl-3.TCGA-55-A48Z-01A-12D-A24U-5
jhu-usc.edu_LUAD.HumanMethylation450.5.lvl-3.TCGA-75-6214-01A-41D-1947-5
jhu-usc.edu_LUAD.HumanMethylation450.10.lvl-3.TCGA-95-7947-01A-11D-2185-5
jhu-usc.edu_LUAD.HumanMethylation450.7.lvl-3.TCGA-86-7711-01A-11D-2064-5
jhu-usc.edu_LUAD.HumanMethylation450.9.lvl-3.TCGA-62-8398-01A-11D-2324-5
jhu-usc.edu_LUAD.HumanMethylation450.16.lvl-3.TCGA-69-A59K-01A-11D-A25R-5
jhu-usc.edu_LUAD.HumanMethylation450.4.lvl-3.TCGA-91-6836-01A-21D-1856-5
jhu-usc.edu_LUAD.HumanMethylation450.18.lvl-3.TCGA-S2-AA1A-01A-12D-A398-5
jhu-usc.edu_LUAD.HumanMethylation450.9.lvl-3.TCGA-86-8358-01A-11D-2324-5
jhu-usc.edu_LUAD.HumanMethylation450.3.lvl-3.TCGA-5-4384-01A-01D-1756-5
jhu-usc.edu_LUAD.HumanMethylation450.5.lvl-3.TCGA-75-7030-01A-11D-1947-5
jhu-usc.edu_LUAD.HumanMethylation450.16.lvl-3.TCGA-95-A4VN-01A-11D-A25R-5
jhu-usc.edu_LUAD.HumanMethylation450.5.lvl-3.TCGA-91-6847-01A-11D-1947-5
jhu-usc.edu_LUAD.HumanMethylation450.10.lvl-3.TCGA-55-7994-01A-11D-2185-5
jhu-usc.edu_LUAD.HumanMethylation450.12.lvl-3.TCGA-93-8067-01A-11D-2285-5
jhu-usc.edu_LUAD.HumanMethylation450.15.lvl-3.TCGA-86-A4JF-01A-11D-A24U-5
jhu-usc.edu_LUAD.HumanMethylation450.15.lvl-3.TCGA-97-A4M3-01A-11D-A24U-5
jhu-usc.edu_LUAD.HumanMethylation450.2.lvl-3.TCGA-50-5049-01A-01D-1626-5
jhu-usc.edu_LUAD.HumanMethylation450.8.lvl-3.TCGA-69-7764-01A-11D-2168-5
jhu-usc.edu_LUAD.HumanMethylation450.5.lvl-3.TCGA-75-7025-01A-12D-1947-5
jhu-usc.edu_LUAD.HumanMethylation450.5.lvl-3.TCGA-86-6851-01A-11D-1947-5
jhu-usc.edu_LUAD.HumanMethylation450.5.lvl-3.TCGA-55-6983-01A-11D-1947-5
jhu-usc.edu_LUAD.HumanMethylation450.13.lvl-3.TCGA-91-8496-01A-11D-2398-5
jhu-usc.edu_LUAD.HumanMethylation450.3.lvl-3.TCGA-67-6217-01A-11D-1756-5
jhu-usc.edu_LUAD.HumanMethylation450.13.lvl-3.TCGA-97-8547-01A-11D-2398-5
jhu-usc.edu_LUAD.HumanMethylation450.4.lvl-3.TCGA-49-4490-01A-21D-1856-5
jhu-usc.edu_LUAD.HumanMethylation450.16.lvl-3.TCGA-MP-A4T4-01A-11D-A25R-5
jhu-usc.edu_LUAD.HumanMethylation450.7.lvl-3.TCGA-44-7661-01A-11D-2064-5
jhu-usc.edu_LUAD.HumanMethylation450.9.lvl-3.TCGA-55-8302-01A-11D-2324-5
jhu-usc.edu_LUAD.HumanMethylation450.3.lvl-3.TCGA-44-6148-01A-11D-1756-5
jhu-usc.edu_LUAD.HumanMethylation450.11.lvl-3.TCGA-55-8087-01A-11D-2239-5
jhu-usc.edu_LUAD.HumanMethylation450.6.lvl-3.TCGA-78-7158-01A-11D-2037-5
jhu-usc.edu_LUAD.HumanMethylation450.19.lvl-3.TCGA-49-AAR9-01A-21D-A411-5
jhu-usc.edu_LUAD.HumanMethylation450.8.lvl-3.TCGA-55-7724-01A-11D-2168-5
jhu-usc.edu_LUAD.HumanMethylation450.4.lvl-3.TCGA-55-6642-01A-11D-1856-5
jhu-usc.edu_LUAD.HumanMethylation450.8.lvl-3.TCGA-55-7815-01A-11D-2168-5
jhu-usc.edu_LUAD.HumanMethylation450.3.lvl-3.TCGA-44-6146-01A-11D-1756-5
jhu-usc.edu_LUAD.HumanMethylation450.3.lvl-3.TCGA-75-5122-01A-01D-1756-5
jhu-usc.edu_LUAD.HumanMethylation450.13.lvl-3.TCGA-86-8668-01A-11D-2398-5
jhu-usc.edu_LUAD.HumanMethylation450.12.lvl-3.TCGA-97-8172-01A-11D-2285-5
jhu-usc.edu_LUAD.HumanMethylation450.4.lvl-3.TCGA-91-6829-01A-21D-1856-5
jhu-usc.edu_LUAD.HumanMethylation450.11.lvl-3.TCGA-95-7562-01A-11D-2239-5
jhu-usc.edu_LUAD.HumanMethylation450.14.lvl-3.TCGA-L9-A443-01A-12D-A24I-5
jhu-usc.edu_LUAD.HumanMethylation450.15.lvl-3.TCGA-97-A4M2-01A-12D-A24U-5
jhu-usc.edu_LUAD.HumanMethylation450.13.lvl-3.TCGA-78-8662-01A-11D-2398-5
jhu-usc.edu_LUAD.HumanMethylation450.14.lvl-3.TCGA-L9-A444-01A-21D-A24I-5
jhu-usc.edu_LUAD.HumanMethylation450.8.lvl-3.TCGA-86-7701-01A-11D-2168-5
jhu-usc.edu_LUAD.HumanMethylation450.5.lvl-3.TCGA-55-6986-01A-11D-1947-5
jhu-usc.edu_LUAD.HumanMethylation450.16.lvl-3.TCGA-MP-A4TF-01A-11D-A25R-5
jhu-usc.edu_LUAD.HumanMethylation450.3.lvl-3.TCGA-44-6145-01A-11D-1756-5
jhu-usc.edu_LUAD.HumanMethylation450.5.lvl-3.TCGA-55-6979-01A-11D-1947-5
jhu-usc.edu_LUAD.HumanMethylation450.2.lvl-3.TCGA-64-5774-01A-01D-1626-5
jhu-usc.edu_LUAD.HumanMethylation450.11.lvl-3.TCGA-55-8204-01A-11D-2239-5
jhu-usc.edu_LUAD.HumanMethylation450.6.lvl-3.TCGA-78-7154-01A-11D-2037-5
jhu-usc.edu_LUAD.HumanMethylation450.7.lvl-3.TCGA-78-7540-01A-11D-2064-5
jhu-usc.edu_LUAD.HumanMethylation450.2.lvl-3.TCGA-5-5429-01A-01D-1626-5
jhu-usc.edu_LUAD.HumanMethylation450.3.lvl-3.TCGA-50-6594-01A-11D-1756-5
jhu-usc.edu_LUAD.HumanMethylation450.9.lvl-3.TCGA-62-8402-01A-11D-2324-5
jhu-usc.edu_LUAD.HumanMethylation450.15.lvl-3.TCGA-MP-A4T8-01A-11D-A24U-5
jhu-usc.edu_LUAD.HumanMethylation450.2.lvl-3.TCGA-5-5428-01A-01D-1626-5
jhu-usc.edu_LUAD.HumanMethylation450.7.lvl-3.TCGA-78-7167-01A-11D-2064-5
jhu-usc.edu_LUAD.HumanMethylation450.14.lvl-3.TCGA-44-A47G-01A-21D-A24I-5
jhu-usc.edu_LUAD.HumanMethylation450.4.lvl-3.TCGA-44-6776-01A-11D-1856-5
jhu-usc.edu_LUAD.HumanMethylation450.11.lvl-3.TCGA-99-8033-01A-11D-2239-5
jhu-usc.edu_LUAD.HumanMethylation450.4.lvl-3.TCGA-44-6774-01A-21D-1856-5
jhu-usc.edu_LUAD.HumanMethylation450.13.lvl-3.TCGA-91-8497-01A-11D-2398-5
jhu-usc.edu_LUAD.HumanMethylation450.4.lvl-3.TCGA-44-6779-01A-11D-1856-5
jhu-usc.edu_LUAD.HumanMethylation450.11.lvl-3.TCGA-86-8074-01A-11D-2239-5
jhu-usc.edu_LUAD.HumanMethylation450.13.lvl-3.TCGA-86-8674-01A-21D-2398-5
jhu-usc.edu_LUAD.HumanMethylation450.9.lvl-3.TCGA-62-8399-01A-21D-2324-5
jhu-usc.edu_LUAD.HumanMethylation450.11.lvl-3.TCGA-95-8039-01A-11D-2239-5
jhu-usc.edu_LUAD.HumanMethylation450.7.lvl-3.TCGA-78-7539-01A-11D-2064-5
jhu-usc.edu_LUAD.HumanMethylation450.12.lvl-3.TCGA-86-8280-01A-11D-2285-5
jhu-usc.edu_LUAD.HumanMethylation450.4.lvl-3.TCGA-5-4396-01A-21D-1856-5
jhu-usc.edu_LUAD.HumanMethylation450.13.lvl-3.TCGA-55-8616-01A-11D-2398-5
jhu-usc.edu_LUAD.HumanMethylation450.4.lvl-3.TCGA-44-6778-01A-11D-1856-5
jhu-usc.edu_LUAD.HumanMethylation450.5.lvl-3.TCGA-75-7027-01A-11D-1947-5
jhu-usc.edu_LUAD.HumanMethylation450.3.lvl-3.TCGA-73-4676-01A-01D-1756-5
jhu-usc.edu_LUAD.HumanMethylation450.18.lvl-3.TCGA-L9-A743-01A-43D-A398-5
jhu-usc.edu_LUAD.HumanMethylation450.4.lvl-3.TCGA-50-6590-01A-12D-1856-5
jhu-usc.edu_LUAD.HumanMethylation450.2.lvl-3.TCGA-44-5645-01A-01D-A276-5
jhu-usc.edu_LUAD.HumanMethylation450.3.lvl-3.TCGA-50-5930-01A-11D-1756-5
jhu-usc.edu_LUAD.HumanMethylation450.15.lvl-3.TCGA-MP-A4T2-01A-11D-A24U-5
jhu-usc.edu_LUAD.HumanMethylation450.4.lvl-3.TCGA-49-6742-01A-11D-1856-5
jhu-usc.edu_LUAD.HumanMethylation450.7.lvl-3.TCGA-53-7626-01A-12D-2064-5
jhu-usc.edu_LUAD.HumanMethylation450.17.lvl-3.TCGA-44-3918-01A-01D-A276-5
jhu-usc.edu_LUAD.HumanMethylation450.13.lvl-3.TCGA-55-8506-01A-11D-2398-5
jhu-usc.edu_LUAD.HumanMethylation450.3.lvl-3.TCGA-50-5933-01A-11D-1756-5
jhu-usc.edu_LUAD.HumanMethylation450.10.lvl-3.TCGA-86-7953-01A-11D-2185-5
jhu-usc.edu_LUAD.HumanMethylation450.15.lvl-3.TCGA-MP-A4SY-01A-21D-A24U-5
jhu-usc.edu_LUAD.HumanMethylation450.13.lvl-3.TCGA-55-8621-01A-11D-2398-5
jhu-usc.edu_LUAD.HumanMethylation450.5.lvl-3.TCGA-95-7039-01A-11D-1947-5
jhu-usc.edu_LUAD.HumanMethylation450.12.lvl-3.TCGA-55-8301-01A-11D-2285-5
jhu-usc.edu_LUAD.HumanMethylation450.6.lvl-3.TCGA-44-5644-01A-21D-2037-5
jhu-usc.edu_LUAD.HumanMethylation450.5.lvl-3.TCGA-55-6978-01A-11D-1947-5
jhu-usc.edu_LUAD.HumanMethylation450.4.lvl-3.TCGA-49-4512-01A-21D-1856-5
jhu-usc.edu_LUAD.HumanMethylation450.3.lvl-3.TCGA-67-6216-01A-11D-1756-5
jhu-usc.edu_LUAD.HumanMethylation450.6.lvl-3.TCGA-55-7570-01A-11D-2037-5
jhu-usc.edu_LUAD.HumanMethylation450.6.lvl-3.TCGA-78-7161-01A-11D-2037-5
jhu-usc.edu_LUAD.HumanMethylation450.12.lvl-3.TCGA-86-8279-01A-11D-2285-5
jhu-usc.edu_LUAD.HumanMethylation450.19.lvl-3.TCGA-73-A9RS-01A-11D-A411-5
jhu-usc.edu_LUAD.HumanMethylation450.13.lvl-3.TCGA-78-8655-01A-11D-2398-5
jhu-usc.edu_LUAD.HumanMethylation450.2.lvl-3.TCGA-50-5939-01A-11D-1626-5
jhu-usc.edu_LUAD.HumanMethylation450.11.lvl-3.TCGA-99-8025-01A-11D-2239-5
jhu-usc.edu_LUAD.HumanMethylation450.15.lvl-3.TCGA-86-A4P7-01A-11D-A24U-5
jhu-usc.edu_LUAD.HumanMethylation450.18.lvl-3.TCGA-4B-A93V-01A-11D-A398-5
jhu-usc.edu_LUAD.HumanMethylation450.16.lvl-3.TCGA-NJ-A55R-01A-11D-A25R-5
jhu-usc.edu_LUAD.HumanMethylation450.9.lvl-3.TCGA-86-8359-01A-11D-2324-5
jhu-usc.edu_LUAD.HumanMethylation450.5.lvl-3.TCGA-55-6981-01A-11D-1947-5
jhu-usc.edu_LUAD.HumanMethylation450.12.lvl-3.TCGA-55-8299-01A-11D-2285-5
jhu-usc.edu_LUAD.HumanMethylation450.4.lvl-3.TCGA-5-4405-01A-21D-1856-5
jhu-usc.edu_LUAD.HumanMethylation450.4.lvl-3.TCGA-49-6743-01A-11D-1856-5
jhu-usc.edu_LUAD.HumanMethylation450.11.lvl-3.TCGA-55-8089-01A-11D-2239-5
jhu-usc.edu_LUAD.HumanMethylation450.7.lvl-3.TCGA-86-7713-01A-11D-2064-5
jhu-usc.edu_LUAD.HumanMethylation450.2.lvl-3.TCGA-50-5068-01A-01D-1626-5
jhu-usc.edu_LUAD.HumanMethylation450.8.lvl-3.TCGA-69-7761-01A-11D-2168-5
jhu-usc.edu_LUAD.HumanMethylation450.13.lvl-3.TCGA-55-8511-01A-11D-2398-5
jhu-usc.edu_LUAD.HumanMethylation450.7.lvl-3.TCGA-78-7537-01A-11D-2064-5
jhu-usc.edu_LUAD.HumanMethylation450.19.lvl-3.TCGA-49-AAR4-01A-12D-A411-5
jhu-usc.edu_LUAD.HumanMethylation450.11.lvl-3.TCGA-55-8206-01A-11D-2239-5
jhu-usc.edu_LUAD.HumanMethylation450.18.lvl-3.TCGA-49-AAR0-01A-21D-A398-5
jhu-usc.edu_LUAD.HumanMethylation450.6.lvl-3.TCGA-55-7283-01A-11D-2037-5
jhu-usc.edu_LUAD.HumanMethylation450.13.lvl-3.TCGA-55-8514-01A-11D-2398-5
jhu-usc.edu_LUAD.HumanMethylation450.2.lvl-3.TCGA-50-5045-01A-01D-1626-5
jhu-usc.edu_LUAD.HumanMethylation450.3.lvl-3.TCGA-75-6206-01A-11D-1756-5
jhu-usc.edu_LUAD.HumanMethylation450.2.lvl-3.TCGA-5-5425-01A-02D-1626-5
jhu-usc.edu_LUAD.HumanMethylation450.10.lvl-3.TCGA-86-7954-01A-11D-2185-5
jhu-usc.edu_LUAD.HumanMethylation450.5.lvl-3.TCGA-75-7031-01A-11D-1947-5
jhu-usc.edu_LUAD.HumanMethylation450.17.lvl-3.TCGA-44-3917-01A-01D-A276-5
jhu-usc.edu_LUAD.HumanMethylation450.12.lvl-3.TCGA-97-8174-01A-11D-2285-5
jhu-usc.edu_LUAD.HumanMethylation450.19.lvl-3.TCGA-49-AARR-01A-11D-A411-5
jhu-usc.edu_LUAD.HumanMethylation450.12.lvl-3.TCGA-97-8179-01A-11D-2285-5
jhu-usc.edu_LUAD.HumanMethylation450.2.lvl-3.TCGA-75-5147-01A-01D-1626-5
jhu-usc.edu_LUAD.HumanMethylation450.14.lvl-3.TCGA-91-A4BD-01A-11D-A24I-5
jhu-usc.edu_LUAD.HumanMethylation450.14.lvl-3.TCGA-44-A47B-01A-11D-A24I-5
jhu-usc.edu_LUAD.HumanMethylation450.5.lvl-3.TCGA-55-6982-01A-11D-1947-5
jhu-usc.edu_LUAD.HumanMethylation450.8.lvl-3.TCGA-97-7937-01A-11D-2168-5
jhu-usc.edu_LUAD.HumanMethylation450.18.lvl-3.TCGA-L9-A50W-01A-12D-A398-5
jhu-usc.edu_LUAD.HumanMethylation450.14.lvl-3.TCGA-62-A471-01A-12D-A24I-5
jhu-usc.edu_LUAD.HumanMethylation450.11.lvl-3.TCGA-86-8073-01A-11D-2239-5
jhu-usc.edu_LUAD.HumanMethylation450.7.lvl-3.TCGA-44-7672-01A-11D-2064-5
jhu-usc.edu_LUAD.HumanMethylation450.11.lvl-3.TCGA-J2-8192-01A-11D-2239-5
jhu-usc.edu_LUAD.HumanMethylation450.2.lvl-3.TCGA-64-5815-01A-01D-1626-5
jhu-usc.edu_LUAD.HumanMethylation450.13.lvl-3.TCGA-55-8620-01A-11D-2398-5
jhu-usc.edu_LUAD.HumanMethylation450.12.lvl-3.TCGA-97-8175-01A-11D-2285-5
jhu-usc.edu_LUAD.HumanMethylation450.6.lvl-3.TCGA-97-7554-01A-11D-2037-5
jhu-usc.edu_LUAD.HumanMethylation450.14.lvl-3.TCGA-38-A44F-01A-11D-A24I-5
jhu-usc.edu_LUAD.HumanMethylation450.2.lvl-3.TCGA-5-5715-01A-01D-1626-5
jhu-usc.edu_LUAD.HumanMethylation450.2.lvl-3.TCGA-80-5611-01A-01D-1626-5
jhu-usc.edu_LUAD.HumanMethylation450.4.lvl-3.TCGA-91-6831-01A-11D-1856-5
jhu-usc.edu_LUAD.HumanMethylation450.15.lvl-3.TCGA-MP-A4TK-01A-11D-A24U-5
jhu-usc.edu_LUAD.HumanMethylation450.16.lvl-3.TCGA-NJ-A55O-01A-11D-A25R-5
jhu-usc.edu_LUAD.HumanMethylation450.14.lvl-3.TCGA-44-A47A-01A-21D-A24I-5
jhu-usc.edu_LUAD.HumanMethylation450.14.lvl-3.TCGA-55-A491-01A-11D-A24I-5
jhu-usc.edu_LUAD.HumanMethylation450.10.lvl-3.TCGA-69-7973-01A-11D-2185-5
jhu-usc.edu_LUAD.HumanMethylation450.13.lvl-3.TCGA-55-8512-01A-11D-2398-5
jhu-usc.edu_LUAD.HumanMethylation450.11.lvl-3.TCGA-55-8092-01A-11D-2239-5
jhu-usc.edu_LUAD.HumanMethylation450.11.lvl-3.TCGA-86-8056-01A-11D-2239-5
jhu-usc.edu_LUAD.HumanMethylation450.8.lvl-3.TCGA-55-7903-01A-11D-2168-5
jhu-usc.edu_LUAD.HumanMethylation450.14.lvl-3.TCGA-62-A46O-01A-11D-A24I-5
jhu-usc.edu_LUAD.HumanMethylation450.3.lvl-3.TCGA-44-6146-01A-11D-A276-5
jhu-usc.edu_LUAD.HumanMethylation450.13.lvl-3.TCGA-55-8619-01A-11D-2398-5
jhu-usc.edu_LUAD.HumanMethylation450.13.lvl-3.TCGA-86-8672-01A-21D-2398-5
jhu-usc.edu_LUAD.HumanMethylation450.13.lvl-3.TCGA-86-8585-01A-11D-2398-5
jhu-usc.edu_LUAD.HumanMethylation450.13.lvl-3.TCGA-78-8660-01A-11D-2398-5
jhu-usc.edu_LUAD.HumanMethylation450.4.lvl-3.TCGA-50-6595-01A-12D-1856-5
jhu-usc.edu_LUAD.HumanMethylation450.13.lvl-3.TCGA-55-8614-01A-11D-2398-5
jhu-usc.edu_LUAD.HumanMethylation450.8.lvl-3.TCGA-91-7771-01A-11D-2168-5
jhu-usc.edu_LUAD.HumanMethylation450.15.lvl-3.TCGA-MP-A4SW-01A-21D-A24U-5
jhu-usc.edu_LUAD.HumanMethylation450.8.lvl-3.TCGA-97-7938-01A-11D-2168-5
jhu-usc.edu_LUAD.HumanMethylation450.5.lvl-3.TCGA-55-6980-01A-11D-1947-5
jhu-usc.edu_LUAD.HumanMethylation450.16.lvl-3.TCGA-MP-A4TE-01A-22D-A25R-5
jhu-usc.edu_LUAD.HumanMethylation450.15.lvl-3.TCGA-97-A4M6-01A-11D-A24U-5
jhu-usc.edu_LUAD.HumanMethylation450.3.lvl-3.TCGA-49-4488-01A-01D-1756-5
jhu-usc.edu_LUAD.HumanMethylation450.8.lvl-3.TCGA-55-7910-01A-11D-2168-5
jhu-usc.edu_LUAD.HumanMethylation450.3.lvl-3.TCGA-50-6593-01A-11D-1756-5
jhu-usc.edu_LUAD.HumanMethylation450.4.lvl-3.TCGA-55-6712-01A-11D-1856-5
jhu-usc.edu_LUAD.HumanMethylation450.18.lvl-3.TCGA-49-AAR2-01A-11D-A398-5
jhu-usc.edu_LUAD.HumanMethylation450.5.lvl-3.TCGA-49-6761-01A-31D-1947-5
jhu-usc.edu_LUAD.HumanMethylation450.3.lvl-3.TCGA-38-4631-01A-01D-1756-5
jhu-usc.edu_LUAD.HumanMethylation450.4.lvl-3.TCGA-44-6775-01A-11D-A276-5
jhu-usc.edu_LUAD.HumanMethylation450.11.lvl-3.TCGA-55-8207-01A-11D-2239-5
jhu-usc.edu_LUAD.HumanMethylation450.7.lvl-3.TCGA-44-7662-01A-11D-2064-5
jhu-usc.edu_LUAD.HumanMethylation450.3.lvl-3.TCGA-75-6203-01A-11D-1756-5
jhu-usc.edu_LUAD.HumanMethylation450.15.lvl-3.TCGA-55-A494-01A-11D-A24U-5
jhu-usc.edu_LUAD.HumanMethylation450.7.lvl-3.TCGA-44-7669-01A-21D-2064-5
jhu-usc.edu_LUAD.HumanMethylation450.16.lvl-3.TCGA-MP-A4TJ-01A-51D-A25R-5
jhu-usc.edu_LUAD.HumanMethylation450.12.lvl-3.TCGA-69-8254-01A-11D-2285-5
jhu-usc.edu_LUAD.HumanMethylation450.12.lvl-3.TCGA-86-8278-01A-11D-2285-5
jhu-usc.edu_LUAD.HumanMethylation450.2.lvl-3.TCGA-75-5146-01A-01D-1626-5
jhu-usc.edu_LUAD.HumanMethylation450.5.lvl-3.TCGA-91-6840-01A-11D-1947-5
jhu-usc.edu_LUAD.HumanMethylation450.14.lvl-3.TCGA-62-A472-01A-11D-A24I-5
jhu-usc.edu_LUAD.HumanMethylation450.15.lvl-3.TCGA-97-A4LX-01A-11D-A24U-5
jhu-usc.edu_LUSC.HumanMethylation450.10.lvl-3.TCGA-56-8307-01A-11D-2294-5
jhu-usc.edu_LUSC.HumanMethylation450.11.lvl-3.TCGA-58-8391-01A-11D-2324-5
jhu-usc.edu_LUSC.HumanMethylation450.16.lvl-3.TCGA-NC-A5HG-01A-11D-A26N-5
jhu-usc.edu_LUSC.HumanMethylation450.7.lvl-3.TCGA-85-7698-01A-11D-2123-5
jhu-usc.edu_LUSC.HumanMethylation450.3.lvl-3.TCGA-22-5472-01A-01D-1633-5
jhu-usc.edu_LUSC.HumanMethylation450.9.lvl-3.TCGA-77-8154-01A-11D-2245-5
jhu-usc.edu_LUSC.HumanMethylation450.6.lvl-3.TCGA-77-7465-01A-11D-2043-5
jhu-usc.edu_LUSC.HumanMethylation450.4.lvl-3.TCGA-39-5019-01A-01D-1818-5
jhu-usc.edu_LUSC.HumanMethylation450.14.lvl-3.TCGA-J1-A4AH-01A-31D-A24I-5
jhu-usc.edu_LUSC.HumanMethylation450.3.lvl-3.TCGA-22-5473-01A-01D-1633-5
jhu-usc.edu_LUSC.HumanMethylation450.3.lvl-3.TCGA-22-5482-01A-01D-1633-5
jhu-usc.edu_LUSC.HumanMethylation450.8.lvl-3.TCGA-21-5783-01A-41D-2185-5
jhu-usc.edu_LUSC.HumanMethylation450.3.lvl-3.TCGA-18-5592-01A-01D-1633-5
jhu-usc.edu_LUSC.HumanMethylation450.10.lvl-3.TCGA-68-8250-01A-11D-2294-5
jhu-usc.edu_LUSC.HumanMethylation450.8.lvl-3.TCGA-90-7964-01A-21D-2185-5
jhu-usc.edu_LUSC.HumanMethylation450.3.lvl-3.TCGA-43-5668-01A-01D-1633-5
jhu-usc.edu_LUSC.HumanMethylation450.16.lvl-3.TCGA-O2-A52Q-01A-11D-A26N-5
jhu-usc.edu_LUSC.HumanMethylation450.6.lvl-3.TCGA-77-7463-01A-11D-2043-5
jhu-usc.edu_LUSC.HumanMethylation450.16.lvl-3.TCGA-63-A5MB-01A-11D-A26N-5
jhu-usc.edu_LUSC.HumanMethylation450.16.lvl-3.TCGA-63-A5MS-01A-11D-A26N-5
jhu-usc.edu_LUSC.HumanMethylation450.7.lvl-3.TCGA-22-4609-01A-21D-2123-5
jhu-usc.edu_LUSC.HumanMethylation450.9.lvl-3.TCGA-98-8022-01A-11D-2245-5
jhu-usc.edu_LUSC.HumanMethylation450.11.lvl-3.TCGA-34-8455-01A-11D-2324-5
jhu-usc.edu_LUSC.HumanMethylation450.16.lvl-3.TCGA-37-A5EL-01A-11D-A26N-5
jhu-usc.edu_LUSC.HumanMethylation450.3.lvl-3.TCGA-22-5480-01A-01D-1633-5
jhu-usc.edu_LUSC.HumanMethylation450.15.lvl-3.TCGA-98-A538-01A-11D-A25R-5
jhu-usc.edu_LUSC.HumanMethylation450.14.lvl-3.TCGA-56-A49D-01A-11D-A24I-5
jhu-usc.edu_LUSC.HumanMethylation450.17.lvl-3.TCGA-77-A5G3-01A-31D-A27L-5
jhu-usc.edu_LUSC.HumanMethylation450.10.lvl-3.TCGA-85-8353-01A-21D-2294-5
jhu-usc.edu_LUSC.HumanMethylation450.16.lvl-3.TCGA-NK-A5CR-01A-11D-A26N-5
jhu-usc.edu_LUSC.HumanMethylation450.2.lvl-3.TCGA-63-5128-01A-01D-1440-5
jhu-usc.edu_LUSC.HumanMethylation450.6.lvl-3.TCGA-92-7340-01A-21D-2043-5
jhu-usc.edu_LUSC.HumanMethylation450.14.lvl-3.TCGA-85-A4CN-01A-11D-A24I-5
jhu-usc.edu_LUSC.HumanMethylation450.16.lvl-3.TCGA-94-A5I4-01A-11D-A26N-5
jhu-usc.edu_LUSC.HumanMethylation450.4.lvl-3.TCGA-34-5929-01A-11D-1818-5
jhu-usc.edu_LUSC.HumanMethylation450.18.lvl-3.TCGA-6A-AB49-01A-12D-A408-5
jhu-usc.edu_LUSC.HumanMethylation450.5.lvl-3.TCGA-77-6842-01A-11D-1947-5
jhu-usc.edu_LUSC.HumanMethylation450.3.lvl-3.TCGA-21-5782-01A-01D-1633-5
jhu-usc.edu_LUSC.HumanMethylation450.5.lvl-3.TCGA-63-7021-01A-11D-1947-5
jhu-usc.edu_LUSC.HumanMethylation450.12.lvl-3.TCGA-85-8666-01A-11D-2398-5
jhu-usc.edu_LUSC.HumanMethylation450.10.lvl-3.TCGA-85-8277-01A-11D-2294-5
jhu-usc.edu_LUSC.HumanMethylation450.16.lvl-3.TCGA-63-A5MM-01A-11D-A26N-5
jhu-usc.edu_LUSC.HumanMethylation450.7.lvl-3.TCGA-43-7657-01A-31D-2123-5
jhu-usc.edu_LUSC.HumanMethylation450.6.lvl-3.TCGA-98-7454-01A-11D-2043-5
jhu-usc.edu_LUSC.HumanMethylation450.9.lvl-3.TCGA-56-8201-01A-11D-2245-5
jhu-usc.edu_LUSC.HumanMethylation450.17.lvl-3.TCGA-77-A5FZ-01A-31D-A27L-5
jhu-usc.edu_LUSC.HumanMethylation450.9.lvl-3.TCGA-77-8146-01A-11D-2245-5
jhu-usc.edu_LUSC.HumanMethylation450.2.lvl-3.TCGA-39-5016-01A-01D-1440-5
jhu-usc.edu_LUSC.HumanMethylation450.6.lvl-3.TCGA-56-7582-01A-11D-2043-5
jhu-usc.edu_LUSC.HumanMethylation450.4.lvl-3.TCGA-22-4593-01A-21D-1818-5
jhu-usc.edu_LUSC.HumanMethylation450.14.lvl-3.TCGA-58-A46K-01A-11D-A24I-5
jhu-usc.edu_LUSC.HumanMethylation450.15.lvl-3.TCGA-L3-A524-01A-11D-A25R-5
jhu-usc.edu_LUSC.HumanMethylation450.9.lvl-3.TCGA-77-8156-01A-11D-2245-5
jhu-usc.edu_LUSC.HumanMethylation450.9.lvl-3.TCGA-85-8049-01A-11D-2245-5
jhu-usc.edu_LUSC.HumanMethylation450.7.lvl-3.TCGA-22-4605-01A-21D-2123-5
jhu-usc.edu_LUSC.HumanMethylation450.13.lvl-3.TCGA-94-A4VJ-01A-11D-A258-5
jhu-usc.edu_LUSC.HumanMethylation450.7.lvl-3.TCGA-52-7809-01A-21D-2123-5
jhu-usc.edu_LUSC.HumanMethylation450.3.lvl-3.TCGA-18-5595-01A-01D-1633-5
jhu-usc.edu_LUSC.HumanMethylation450.4.lvl-3.TCGA-43-6771-01A-11D-1818-5
jhu-usc.edu_LUSC.HumanMethylation450.6.lvl-3.TCGA-51-6867-01A-11D-2043-5
jhu-usc.edu_LUSC.HumanMethylation450.14.lvl-3.TCGA-58-A46M-01A-11D-A24I-5
jhu-usc.edu_LUSC.HumanMethylation450.18.lvl-3.TCGA-33-AASL-01A-11D-A408-5
jhu-usc.edu_LUSC.HumanMethylation450.4.lvl-3.TCGA-85-6561-01A-11D-1818-5
jhu-usc.edu_LUSC.HumanMethylation450.7.lvl-3.TCGA-60-2697-01A-11D-2123-5
jhu-usc.edu_LUSC.HumanMethylation450.12.lvl-3.TCGA-85-8582-01A-21D-2398-5
jhu-usc.edu_LUSC.HumanMethylation450.13.lvl-3.TCGA-85-A4PA-01A-11D-A258-5
jhu-usc.edu_LUSC.HumanMethylation450.18.lvl-3.TCGA-33-AASB-01A-11D-A408-5
jhu-usc.edu_LUSC.HumanMethylation450.6.lvl-3.TCGA-77-7335-01A-11D-2043-5
jhu-usc.edu_LUSC.HumanMethylation450.9.lvl-3.TCGA-56-8083-01A-11D-2245-5
jhu-usc.edu_LUSC.HumanMethylation450.9.lvl-3.TCGA-85-8048-01A-11D-2245-5
jhu-usc.edu_LUSC.HumanMethylation450.3.lvl-3.TCGA-34-5234-01A-01D-1633-5
jhu-usc.edu_LUSC.HumanMethylation450.2.lvl-3.TCGA-22-4613-01A-01D-1440-5
jhu-usc.edu_LUSC.HumanMethylation450.5.lvl-3.TCGA-79-5596-01A-31D-1947-5
jhu-usc.edu_LUSC.HumanMethylation450.7.lvl-3.TCGA-56-7731-01A-11D-2123-5
jhu-usc.edu_LUSC.HumanMethylation450.4.lvl-3.TCGA-56-6546-01A-11D-1818-5
jhu-usc.edu_LUSC.HumanMethylation450.9.lvl-3.TCGA-92-8065-01A-11D-2245-5
jhu-usc.edu_LUSC.HumanMethylation450.16.lvl-3.TCGA-NC-A5HT-01A-11D-A26N-5
jhu-usc.edu_LUSC.HumanMethylation450.16.lvl-3.TCGA-NK-A5D1-01A-11D-A26N-5
jhu-usc.edu_LUSC.HumanMethylation450.7.lvl-3.TCGA-68-7755-01A-11D-2123-5
jhu-usc.edu_LUSC.HumanMethylation450.17.lvl-3.TCGA-56-A5DS-01A-11D-A27L-5
jhu-usc.edu_LUSC.HumanMethylation450.7.lvl-3.TCGA-85-7710-01A-11D-2123-5
jhu-usc.edu_LUSC.HumanMethylation450.17.lvl-3.TCGA-77-A5GF-01A-21D-A27L-5
jhu-usc.edu_LUSC.HumanMethylation450.11.lvl-3.TCGA-58-8393-01A-11D-2324-5
jhu-usc.edu_LUSC.HumanMethylation450.4.lvl-3.TCGA-85-6560-01A-11D-1818-5
jhu-usc.edu_LUSC.HumanMethylation450.10.lvl-3.TCGA-85-8276-01A-11D-2294-5
jhu-usc.edu_LUSC.HumanMethylation450.15.lvl-3.TCGA-98-A53C-01A-11D-A25R-5
jhu-usc.edu_LUSC.HumanMethylation450.17.lvl-3.TCGA-O2-A5IB-01A-11D-A27L-5
jhu-usc.edu_LUSC.HumanMethylation450.17.lvl-3.TCGA-77-A5G6-01A-11D-A27L-5
jhu-usc.edu_LUSC.HumanMethylation450.9.lvl-3.TCGA-98-8020-01A-11D-2245-5
jhu-usc.edu_LUSC.HumanMethylation450.5.lvl-3.TCGA-90-6837-01A-11D-1947-5
jhu-usc.edu_LUSC.HumanMethylation450.13.lvl-3.TCGA-85-A4JC-01A-11D-A258-5
jhu-usc.edu_LUSC.HumanMethylation450.2.lvl-3.TCGA-39-5035-01A-01D-1440-5
jhu-usc.edu_LUSC.HumanMethylation450.8.lvl-3.TCGA-77-8009-01A-11D-2185-5
jhu-usc.edu_LUSC.HumanMethylation450.4.lvl-3.TCGA-43-6647-01A-11D-1818-5
jhu-usc.edu_LUSC.HumanMethylation450.6.lvl-3.TCGA-56-7579-01A-11D-2043-5
jhu-usc.edu_LUSC.HumanMethylation450.4.lvl-3.TCGA-60-2709-01A-21D-1818-5
jhu-usc.edu_LUSC.HumanMethylation450.2.lvl-3.TCGA-18-3417-01A-01D-1440-5
jhu-usc.edu_LUSC.HumanMethylation450.4.lvl-3.TCGA-43-6770-01A-11D-1818-5
jhu-usc.edu_LUSC.HumanMethylation450.9.lvl-3.TCGA-77-8140-01A-11D-2245-5
jhu-usc.edu_LUSC.HumanMethylation450.2.lvl-3.TCGA-39-5034-01A-01D-1440-5
jhu-usc.edu_LUSC.HumanMethylation450.17.lvl-3.TCGA-77-A5GA-01A-11D-A27L-5
jhu-usc.edu_LUSC.HumanMethylation450.10.lvl-3.TCGA-56-8305-01A-11D-2294-5
jhu-usc.edu_LUSC.HumanMethylation450.15.lvl-3.TCGA-68-A59I-01A-11D-A26N-5
jhu-usc.edu_LUSC.HumanMethylation450.5.lvl-3.TCGA-77-6843-01A-11D-1947-5
jhu-usc.edu_LUSC.HumanMethylation450.6.lvl-3.TCGA-96-7544-01A-11D-2043-5
jhu-usc.edu_LUSC.HumanMethylation450.2.lvl-3.TCGA-39-5011-01A-01D-1440-5
jhu-usc.edu_LUSC.HumanMethylation450.2.lvl-3.TCGA-22-4601-01A-01D-1440-5
jhu-usc.edu_LUSC.HumanMethylation450.6.lvl-3.TCGA-60-2704-01A-11D-2043-5
jhu-usc.edu_LUSC.HumanMethylation450.14.lvl-3.TCGA-58-A46L-01A-11D-A24I-5
jhu-usc.edu_LUSC.HumanMethylation450.16.lvl-3.TCGA-NC-A5HF-01A-11D-A26N-5
jhu-usc.edu_LUSC.HumanMethylation450.16.lvl-3.TCGA-90-A59Q-01A-11D-A26N-5
jhu-usc.edu_LUSC.HumanMethylation450.17.lvl-3.TCGA-63-A5MH-01A-12D-A27L-5
jhu-usc.edu_LUSC.HumanMethylation450.16.lvl-3.TCGA-85-A512-01A-11D-A26N-5
jhu-usc.edu_LUSC.HumanMethylation450.9.lvl-3.TCGA-77-8136-01A-11D-2245-5
jhu-usc.edu_LUSC.HumanMethylation450.16.lvl-3.TCGA-NC-A5HL-01A-11D-A26N-5
jhu-usc.edu_LUSC.HumanMethylation450.11.lvl-3.TCGA-85-8481-01A-11D-2324-5
jhu-usc.edu_LUSC.HumanMethylation450.9.lvl-3.TCGA-98-8021-01A-11D-2245-5
jhu-usc.edu_LUSC.HumanMethylation450.5.lvl-3.TCGA-85-6798-01A-11D-1947-5
jhu-usc.edu_LUSC.HumanMethylation450.6.lvl-3.TCGA-77-7338-01A-11D-2043-5
jhu-usc.edu_LUSC.HumanMethylation450.5.lvl-3.TCGA-22-5479-01A-31D-1947-5
jhu-usc.edu_LUSC.HumanMethylation450.17.lvl-3.TCGA-56-A5DR-01A-11D-A27L-5
jhu-usc.edu_LUSC.HumanMethylation450.7.lvl-3.TCGA-52-7810-01A-11D-2123-5
jhu-usc.edu_LUSC.HumanMethylation450.17.lvl-3.TCGA-34-A5IX-01A-12D-A27L-5
jhu-usc.edu_LUSC.HumanMethylation450.14.lvl-3.TCGA-58-A46J-01A-11D-A24I-5
jhu-usc.edu_LUSC.HumanMethylation450.7.lvl-3.TCGA-43-7658-01A-11D-2123-5
jhu-usc.edu_LUSC.HumanMethylation450.6.lvl-3.TCGA-77-7139-01A-11D-2043-5
jhu-usc.edu_LUSC.HumanMethylation450.6.lvl-3.TCGA-77-7138-01A-41D-2043-5
jhu-usc.edu_LUSC.HumanMethylation450.2.lvl-3.TCGA-39-5028-01A-01D-1440-5
jhu-usc.edu_LUSC.HumanMethylation450.17.lvl-3.TCGA-63-A5MJ-01A-11D-A27L-5
jhu-usc.edu_LUSC.HumanMethylation450.16.lvl-3.TCGA-63-A5MW-01A-11D-A26N-5
jhu-usc.edu_LUSC.HumanMethylation450.14.lvl-3.TCGA-43-A474-01A-11D-A24I-5
jhu-usc.edu_LUSC.HumanMethylation450.3.lvl-3.TCGA-22-5492-01A-01D-1633-5
jhu-usc.edu_LUSC.HumanMethylation450.17.lvl-3.TCGA-33-A5GW-01A-11D-A27L-5
jhu-usc.edu_LUSC.HumanMethylation450.16.lvl-3.TCGA-85-A510-01A-11D-A26N-5
jhu-usc.edu_LUSC.HumanMethylation450.18.lvl-3.TCGA-NK-A7XE-01A-12D-A408-5
jhu-usc.edu_LUSC.HumanMethylation450.15.lvl-3.TCGA-O2-A52V-01A-31D-A25R-5
jhu-usc.edu_LUSC.HumanMethylation450.16.lvl-3.TCGA-43-A56V-01A-11D-A26N-5
jhu-usc.edu_LUSC.HumanMethylation450.10.lvl-3.TCGA-58-8387-01A-11D-2294-5
jhu-usc.edu_LUSC.HumanMethylation450.15.lvl-3.TCGA-85-A511-01A-21D-A25R-5
jhu-usc.edu_LUSC.HumanMethylation450.9.lvl-3.TCGA-77-8150-01A-11D-2245-5
jhu-usc.edu_LUSC.HumanMethylation450.12.lvl-3.TCGA-56-8625-01A-11D-2398-5
jhu-usc.edu_LUSC.HumanMethylation450.5.lvl-3.TCGA-34-7107-01A-11D-1947-5
jhu-usc.edu_LUSC.HumanMethylation450.10.lvl-3.TCGA-56-8308-01A-11D-2294-5
jhu-usc.edu_LUSC.HumanMethylation450.12.lvl-3.TCGA-56-8503-01A-11D-2398-5
jhu-usc.edu_LUSC.HumanMethylation450.4.lvl-3.TCGA-33-6737-01A-11D-1818-5
jhu-usc.edu_LUSC.HumanMethylation450.2.lvl-3.TCGA-63-5131-01A-01D-1440-5
jhu-usc.edu_LUSC.HumanMethylation450.7.lvl-3.TCGA-52-7622-01A-11D-2123-5
jhu-usc.edu_LUSC.HumanMethylation450.16.lvl-3.TCGA-85-A5B5-01A-21D-A26N-5
jhu-usc.edu_LUSC.HumanMethylation450.6.lvl-3.TCGA-77-7141-01A-11D-2043-5
jhu-usc.edu_LUSC.HumanMethylation450.16.lvl-3.TCGA-85-A513-01A-12D-A26N-5
jhu-usc.edu_LUSC.HumanMethylation450.15.lvl-3.TCGA-98-A539-01A-31D-A25R-5
jhu-usc.edu_LUSC.HumanMethylation450.3.lvl-3.TCGA-22-5485-01A-01D-1633-5
jhu-usc.edu_LUSC.HumanMethylation450.2.lvl-3.TCGA-34-5240-01A-01D-1440-5
jhu-usc.edu_LUSC.HumanMethylation450.15.lvl-3.TCGA-33-A4WN-01A-11D-A25R-5
jhu-usc.edu_LUSC.HumanMethylation450.15.lvl-3.TCGA-98-A53D-01A-32D-A26N-5
jhu-usc.edu_LUSC.HumanMethylation450.9.lvl-3.TCGA-77-8133-01A-12D-2245-5
jhu-usc.edu_LUSC.HumanMethylation450.16.lvl-3.TCGA-NC-A5HD-01A-11D-A26N-5
jhu-usc.edu_LUSC.HumanMethylation450.9.lvl-3.TCGA-85-8052-01A-11D-2245-5
jhu-usc.edu_LUSC.HumanMethylation450.16.lvl-3.TCGA-NC-A5HR-01A-21D-A26N-5
jhu-usc.edu_LUSC.HumanMethylation450.15.lvl-3.TCGA-56-A4ZK-01A-11D-A25R-5
jhu-usc.edu_LUSC.HumanMethylation450.9.lvl-3.TCGA-77-8139-01A-11D-2245-5
jhu-usc.edu_LUSC.HumanMethylation450.16.lvl-3.TCGA-21-A5DI-01A-31D-A26N-5
jhu-usc.edu_LUSC.HumanMethylation450.16.lvl-3.TCGA-98-A53J-01A-11D-A26N-5
jhu-usc.edu_LUSC.HumanMethylation450.6.lvl-3.TCGA-77-7140-01A-41D-2043-5
jhu-usc.edu_LUSC.HumanMethylation450.4.lvl-3.TCGA-46-6026-01A-11D-1818-5
jhu-usc.edu_LUSC.HumanMethylation450.12.lvl-3.TCGA-43-8118-01A-11D-2398-5
jhu-usc.edu_LUSC.HumanMethylation450.12.lvl-3.TCGA-56-8629-01A-11D-2398-5
jhu-usc.edu_LUSC.HumanMethylation450.7.lvl-3.TCGA-56-7730-01A-11D-2123-5
jhu-usc.edu_LUSC.HumanMethylation450.7.lvl-3.TCGA-43-7656-01A-11D-2123-5
jhu-usc.edu_LUSC.HumanMethylation450.10.lvl-3.TCGA-58-8386-01A-11D-2294-5
jhu-usc.edu_LUSC.HumanMethylation450.13.lvl-3.TCGA-96-A4JK-01A-11D-A258-5
jhu-usc.edu_LUSC.HumanMethylation450.9.lvl-3.TCGA-77-8128-01A-11D-2245-5
jhu-usc.edu_LUSC.HumanMethylation450.9.lvl-3.TCGA-77-8148-01A-11D-2245-5
jhu-usc.edu_LUSC.HumanMethylation450.9.lvl-3.TCGA-85-8070-01A-11D-2245-5
jhu-usc.edu_LUSC.HumanMethylation450.7.lvl-3.TCGA-43-5670-01A-21D-2123-5
jhu-usc.edu_LUSC.HumanMethylation450.4.lvl-3.TCGA-34-5928-01A-11D-1818-5
jhu-usc.edu_LUSC.HumanMethylation450.4.lvl-3.TCGA-70-6722-01A-11D-1818-5
jhu-usc.edu_LUSC.HumanMethylation450.16.lvl-3.TCGA-43-A56U-01A-11D-A26N-5
jhu-usc.edu_LUSC.HumanMethylation450.13.lvl-3.TCGA-85-A4QR-01A-11D-A258-5
jhu-usc.edu_LUSC.HumanMethylation450.10.lvl-3.TCGA-96-8170-01A-11D-2294-5
jhu-usc.edu_LUSC.HumanMethylation450.15.lvl-3.TCGA-85-A4JB-01A-51D-A25R-5
jhu-usc.edu_LUSC.HumanMethylation450.11.lvl-3.TCGA-85-8479-01A-11D-2324-5
jhu-usc.edu_LUSC.HumanMethylation450.5.lvl-3.TCGA-33-6738-01A-11D-1947-5
jhu-usc.edu_LUSC.HumanMethylation450.5.lvl-3.TCGA-77-6845-01A-11D-1947-5
jhu-usc.edu_LUSC.HumanMethylation450.16.lvl-3.TCGA-85-A53L-01A-21D-A26N-5
jhu-usc.edu_LUSC.HumanMethylation450.6.lvl-3.TCGA-92-7341-01A-31D-2043-5
jhu-usc.edu_LUSC.HumanMethylation450.11.lvl-3.TCGA-34-8456-01A-21D-2324-5
jhu-usc.edu_LUSC.HumanMethylation450.16.lvl-3.TCGA-63-A5MT-01A-21D-A26N-5
jhu-usc.edu_LUSC.HumanMethylation450.10.lvl-3.TCGA-85-8287-01A-11D-2294-5
jhu-usc.edu_LUSC.HumanMethylation450.10.lvl-3.TCGA-96-8169-01A-11D-2294-5
jhu-usc.edu_LUSC.HumanMethylation450.6.lvl-3.TCGA-60-2703-01A-11D-2043-5
jhu-usc.edu_LUSC.HumanMethylation450.15.lvl-3.TCGA-98-A53B-01A-11D-A25R-5
jhu-usc.edu_LUSC.HumanMethylation450.16.lvl-3.TCGA-85-A4CL-01A-41D-A26N-5
jhu-usc.edu_LUSC.HumanMethylation450.15.lvl-3.TCGA-98-A53H-01A-12D-A25R-5
jhu-usc.edu_LUSC.HumanMethylation450.5.lvl-3.TCGA-43-6773-01A-41D-1947-5
jhu-usc.edu_LUSC.HumanMethylation450.16.lvl-3.TCGA-NC-A5HQ-01A-11D-A26N-5
jhu-usc.edu_LUSC.HumanMethylation450.15.lvl-3.TCGA-MF-A522-01A-11D-A25R-5
jhu-usc.edu_LUSC.HumanMethylation450.2.lvl-3.TCGA-18-4721-01A-01D-1440-5
jhu-usc.edu_LUSC.HumanMethylation450.17.lvl-3.TCGA-94-A5I6-01A-21D-A27L-5
jhu-usc.edu_LUSC.HumanMethylation450.18.lvl-3.TCGA-33-AASD-01A-11D-A408-5
jhu-usc.edu_LUSC.HumanMethylation450.14.lvl-3.TCGA-56-A4BY-01A-11D-A24I-5
jhu-usc.edu_LUSC.HumanMethylation450.4.lvl-3.TCGA-63-6202-01A-11D-1818-5
jhu-usc.edu_LUSC.HumanMethylation450.2.lvl-3.TCGA-34-5241-01A-01D-1440-5
jhu-usc.edu_LUSC.HumanMethylation450.17.lvl-3.TCGA-37-A5EM-01A-21D-A27L-5
jhu-usc.edu_LUSC.HumanMethylation450.2.lvl-3.TCGA-39-5030-01A-01D-1440-5
jhu-usc.edu_LUSC.HumanMethylation450.4.lvl-3.TCGA-34-5236-01A-21D-1818-5
jhu-usc.edu_LUSC.HumanMethylation450.9.lvl-3.TCGA-43-8115-01A-11D-2245-5
jhu-usc.edu_LUSC.HumanMethylation450.4.lvl-3.TCGA-39-5027-01A-21D-1818-5
jhu-usc.edu_LUSC.HumanMethylation450.12.lvl-3.TCGA-85-8580-01A-31D-2398-5
jhu-usc.edu_LUSC.HumanMethylation450.10.lvl-3.TCGA-56-8309-01A-11D-2294-5
jhu-usc.edu_LUSC.HumanMethylation450.13.lvl-3.TCGA-90-A4EE-01A-11D-A258-5
jhu-usc.edu_LUSC.HumanMethylation450.7.lvl-3.TCGA-90-7766-01A-21D-2123-5
jhu-usc.edu_LUSC.HumanMethylation450.7.lvl-3.TCGA-39-5040-01A-21D-2123-5
jhu-usc.edu_LUSC.HumanMethylation450.18.lvl-3.TCGA-33-AASJ-01A-11D-A408-5
jhu-usc.edu_LUSC.HumanMethylation450.10.lvl-3.TCGA-85-8350-01A-11D-2294-5
jhu-usc.edu_LUSC.HumanMethylation450.5.lvl-3.TCGA-63-7023-01A-11D-1947-5
jhu-usc.edu_LUSC.HumanMethylation450.16.lvl-3.TCGA-NC-A5HN-01A-11D-A26N-5
jhu-usc.edu_LUSC.HumanMethylation450.16.lvl-3.TCGA-O2-A52W-01A-11D-A26N-5
jhu-usc.edu_LUSC.HumanMethylation450.7.lvl-3.TCGA-85-7699-01A-11D-2123-5
jhu-usc.edu_LUSC.HumanMethylation450.4.lvl-3.TCGA-34-5239-01A-21D-1818-5
jhu-usc.edu_LUSC.HumanMethylation450.2.lvl-3.TCGA-33-4582-01A-01D-1440-5
jhu-usc.edu_LUSC.HumanMethylation450.2.lvl-3.TCGA-33-4566-01A-01D-1440-5
jhu-usc.edu_LUSC.HumanMethylation450.8.lvl-3.TCGA-94-7943-01A-11D-2185-5
jhu-usc.edu_LUSC.HumanMethylation450.16.lvl-3.TCGA-NC-A5HE-01A-11D-A26N-5
jhu-usc.edu_LUSC.HumanMethylation450.7.lvl-3.TCGA-52-7811-01A-11D-2123-5
jhu-usc.edu_LUSC.HumanMethylation450.4.lvl-3.TCGA-43-6143-01A-11D-1818-5
jhu-usc.edu_LUSC.HumanMethylation450.4.lvl-3.TCGA-39-5022-01A-21D-1818-5
jhu-usc.edu_LUSC.HumanMethylation450.7.lvl-3.TCGA-68-7756-01A-11D-2123-5
jhu-usc.edu_LUSC.HumanMethylation450.16.lvl-3.TCGA-NC-A5HK-01A-11D-A26N-5
jhu-usc.edu_LUSC.HumanMethylation450.9.lvl-3.TCGA-77-8138-01A-11D-2245-5
jhu-usc.edu_LUSC.HumanMethylation450.4.lvl-3.TCGA-46-6025-01A-11D-1818-5
jhu-usc.edu_LUSC.HumanMethylation450.17.lvl-3.TCGA-63-A5MG-01A-12D-A27L-5
jhu-usc.edu_LUSC.HumanMethylation450.7.lvl-3.TCGA-85-7843-01A-11D-2123-5
jhu-usc.edu_LUSC.HumanMethylation450.6.lvl-3.TCGA-56-7222-01A-11D-2043-5
jhu-usc.edu_LUSC.HumanMethylation450.7.lvl-3.TCGA-90-7767-01A-11D-2123-5
jhu-usc.edu_LUSC.HumanMethylation450.17.lvl-3.TCGA-63-A5MN-01A-22D-A27L-5
jhu-usc.edu_LUSC.HumanMethylation450.12.lvl-3.TCGA-56-8628-01A-11D-2398-5
jhu-usc.edu_LUSC.HumanMethylation450.18.lvl-3.TCGA-LA-A7SW-01A-11D-A408-5
jhu-usc.edu_LUSC.HumanMethylation450.4.lvl-3.TCGA-22-5483-01A-01D-1818-5
jhu-usc.edu_LUSC.HumanMethylation450.5.lvl-3.TCGA-63-7020-01A-11D-1947-5
jhu-usc.edu_LUSC.HumanMethylation450.16.lvl-3.TCGA-NK-A5CT-01A-31D-A26N-5
jhu-usc.edu_LUSC.HumanMethylation450.6.lvl-3.TCGA-56-7580-01A-11D-2043-5
jhu-usc.edu_LUSC.HumanMethylation450.16.lvl-3.TCGA-O2-A52N-01A-11D-A26N-5
jhu-usc.edu_LUSC.HumanMethylation450.17.lvl-3.TCGA-77-A5GH-01A-11D-A27L-5
jhu-usc.edu_LUSC.HumanMethylation450.7.lvl-3.TCGA-90-7769-01A-11D-2123-5
jhu-usc.edu_LUSC.HumanMethylation450.13.lvl-3.TCGA-96-A4JL-01A-11D-A258-5
jhu-usc.edu_LUSC.HumanMethylation450.3.lvl-3.TCGA-22-5478-01A-01D-1633-5
jhu-usc.edu_LUSC.HumanMethylation450.12.lvl-3.TCGA-85-8664-01A-11D-2398-5
jhu-usc.edu_LUSC.HumanMethylation450.7.lvl-3.TCGA-85-7697-01A-11D-2123-5
jhu-usc.edu_LUSC.HumanMethylation450.12.lvl-3.TCGA-56-8623-01A-11D-2398-5
jhu-usc.edu_LUSC.HumanMethylation450.6.lvl-3.TCGA-56-7221-01A-11D-2043-5
jhu-usc.edu_LUSC.HumanMethylation450.16.lvl-3.TCGA-63-A5MY-01A-11D-A26N-5
jhu-usc.edu_LUSC.HumanMethylation450.17.lvl-3.TCGA-22-A5C4-01A-12D-A27L-5
jhu-usc.edu_LUSC.HumanMethylation450.7.lvl-3.TCGA-33-4587-01A-11D-2123-5
jhu-usc.edu_LUSC.HumanMethylation450.11.lvl-3.TCGA-34-8454-01A-11D-2324-5
jhu-usc.edu_LUSC.HumanMethylation450.15.lvl-3.TCGA-85-A50M-01A-21D-A25R-5
jhu-usc.edu_LUSC.HumanMethylation450.14.lvl-3.TCGA-56-A4BX-01A-11D-A24I-5
jhu-usc.edu_LUSC.HumanMethylation450.9.lvl-3.TCGA-92-8063-01A-11D-2245-5
jhu-usc.edu_LUSC.HumanMethylation450.12.lvl-3.TCGA-56-8626-01A-11D-2398-5
jhu-usc.edu_LUSC.HumanMethylation450.7.lvl-3.TCGA-56-7822-01A-11D-2123-5
jhu-usc.edu_LUSC.HumanMethylation450.6.lvl-3.TCGA-77-7142-01A-11D-2043-5
jhu-usc.edu_LUSC.HumanMethylation450.14.lvl-3.TCGA-58-A46N-01A-11D-A24I-5
jhu-usc.edu_LUSC.HumanMethylation450.18.lvl-3.TCGA-56-A62T-01A-11D-A408-5
jhu-usc.edu_LUSC.HumanMethylation450.4.lvl-3.TCGA-56-6545-01A-11D-1818-5
jhu-usc.edu_LUSC.HumanMethylation450.16.lvl-3.TCGA-NC-A5HP-01A-11D-A26N-5
jhu-usc.edu_LUSC.HumanMethylation450.15.lvl-3.TCGA-O2-A52S-01A-11D-A25R-5
jhu-usc.edu_LUSC.HumanMethylation450.10.lvl-3.TCGA-68-8251-01A-11D-2294-5
jhu-usc.edu_LUSC.HumanMethylation450.3.lvl-3.TCGA-21-5786-01A-01D-1633-5
jhu-usc.edu_LUSC.HumanMethylation450.2.lvl-3.TCGA-33-4586-01A-01D-1440-5
jhu-usc.edu_LUSC.HumanMethylation450.15.lvl-3.TCGA-98-A53I-01A-31D-A25R-5
jhu-usc.edu_LUSC.HumanMethylation450.16.lvl-3.TCGA-NK-A5CX-01A-11D-A26N-5
jhu-usc.edu_LUSC.HumanMethylation450.9.lvl-3.TCGA-77-8143-01A-11D-2245-5
jhu-usc.edu_LUSC.HumanMethylation450.9.lvl-3.TCGA-85-8072-01A-31D-2245-5
jhu-usc.edu_LUSC.HumanMethylation450.3.lvl-3.TCGA-22-5489-01A-01D-1633-5
jhu-usc.edu_LUSC.HumanMethylation450.7.lvl-3.TCGA-85-7696-01A-11D-2123-5
jhu-usc.edu_LUSC.HumanMethylation450.14.lvl-3.TCGA-56-A4BW-01A-11D-A24I-5
jhu-usc.edu_LUSC.HumanMethylation450.4.lvl-3.TCGA-34-5231-01A-21D-1818-5
jhu-usc.edu_LUSC.HumanMethylation450.8.lvl-3.TCGA-77-8008-01A-21D-2185-5
jhu-usc.edu_LUSC.HumanMethylation450.9.lvl-3.TCGA-85-8071-01A-11D-2245-5
jhu-usc.edu_LUSC.HumanMethylation450.5.lvl-3.TCGA-22-5481-01A-31D-1947-5
jhu-usc.edu_LUSC.HumanMethylation450.9.lvl-3.TCGA-77-8130-01A-11D-2245-5
jhu-usc.edu_LUSC.HumanMethylation450.12.lvl-3.TCGA-56-8504-01A-11D-2398-5
jhu-usc.edu_LUSC.HumanMethylation450.3.lvl-3.TCGA-56-5897-01A-11D-1633-5
jhu-usc.edu_LUSC.HumanMethylation450.6.lvl-3.TCGA-56-7223-01A-11D-2043-5
jhu-usc.edu_LUSC.HumanMethylation450.4.lvl-3.TCGA-34-5927-01A-11D-1818-5
jhu-usc.edu_LUSC.HumanMethylation450.2.lvl-3.TCGA-39-5037-01A-01D-1440-5
jhu-usc.edu_LUSC.HumanMethylation450.11.lvl-3.TCGA-58-8390-01A-11D-2324-5
jhu-usc.edu_LUSC.HumanMethylation450.2.lvl-3.TCGA-39-5036-01A-01D-1440-5
jhu-usc.edu_LUSC.HumanMethylation450.16.lvl-3.TCGA-68-A59J-01A-21D-A26N-5
jhu-usc.edu_LUSC.HumanMethylation450.14.lvl-3.TCGA-43-A475-01A-11D-A24I-5
jhu-usc.edu_LUSC.HumanMethylation450.8.lvl-3.TCGA-85-7950-01A-11D-2185-5
jhu-usc.edu_LUSC.HumanMethylation450.15.lvl-3.TCGA-85-A4QQ-01A-41D-A25R-5
jhu-usc.edu_LUSC.HumanMethylation450.9.lvl-3.TCGA-98-8023-01A-11D-2245-5
jhu-usc.edu_LUSC.HumanMethylation450.5.lvl-3.TCGA-77-6844-01A-11D-1947-5
jhu-usc.edu_LUSC.HumanMethylation450.15.lvl-3.TCGA-98-A53A-01A-11D-A25R-5
jhu-usc.edu_LUSC.HumanMethylation450.12.lvl-3.TCGA-77-8153-01A-11D-2398-5
jhu-usc.edu_LUSC.HumanMethylation450.4.lvl-3.TCGA-39-5024-01A-21D-1818-5
jhu-usc.edu_LUSC.HumanMethylation450.15.lvl-3.TCGA-56-A4ZJ-01A-11D-A25R-5
jhu-usc.edu_LUSC.HumanMethylation450.17.lvl-3.TCGA-77-A5G1-01A-11D-A27L-5
jhu-usc.edu_LUSC.HumanMethylation450.3.lvl-3.TCGA-21-5784-01A-01D-1633-5
jhu-usc.edu_LUSC.HumanMethylation450.10.lvl-3.TCGA-85-8288-01A-11D-2294-5
jhu-usc.edu_LUSC.HumanMethylation450.11.lvl-3.TCGA-58-8388-01A-11D-2324-5
jhu-usc.edu_LUSC.HumanMethylation450.17.lvl-3.TCGA-63-A5MI-01A-12D-A27L-5
jhu-usc.edu_LUSC.HumanMethylation450.2.lvl-3.TCGA-39-5029-01A-01D-1440-5
jhu-usc.edu_LUSC.HumanMethylation450.3.lvl-3.TCGA-37-5819-01A-01D-1633-5
jhu-usc.edu_LUSC.HumanMethylation450.3.lvl-3.TCGA-22-5474-01A-01D-1633-5
jhu-usc.edu_LUSC.HumanMethylation450.9.lvl-3.TCGA-77-8144-01A-11D-2245-5
jhu-usc.edu_LUSC.HumanMethylation450.11.lvl-3.TCGA-85-8354-01A-31D-2324-5
jhu-usc.edu_LUSC.HumanMethylation450.3.lvl-3.TCGA-56-5898-01A-11D-1633-5
jhu-usc.edu_LUSC.HumanMethylation450.3.lvl-3.TCGA-21-5787-01A-01D-1633-5
jhu-usc.edu_LUSC.HumanMethylation450.16.lvl-3.TCGA-NC-A5HJ-01A-11D-A26N-5
jhu-usc.edu_LUSC.HumanMethylation450.9.lvl-3.TCGA-56-8082-01A-11D-2245-5
jhu-usc.edu_LUSC.HumanMethylation450.6.lvl-3.TCGA-77-7337-01A-21D-2043-5
jhu-usc.edu_LUSC.HumanMethylation450.17.lvl-3.TCGA-63-A5MR-01A-31D-A27L-5
jhu-usc.edu_LUSC.HumanMethylation450.12.lvl-3.TCGA-56-8622-01A-11D-2398-5
jhu-usc.edu_LUSC.HumanMethylation450.2.lvl-3.TCGA-39-5031-01A-01D-1440-5
jhu-usc.edu_LUSC.HumanMethylation450.16.lvl-3.TCGA-NC-A5HH-01A-11D-A26N-5
jhu-usc.edu_LUSC.HumanMethylation450.16.lvl-3.TCGA-63-A5MV-01A-21D-A26N-5
jhu-usc.edu_LUSC.HumanMethylation450.9.lvl-3.TCGA-43-8116-01A-11D-2245-5
jhu-usc.edu_LUSC.HumanMethylation450.11.lvl-3.TCGA-94-8491-01A-11D-2324-5
jhu-usc.edu_LUSC.HumanMethylation450.4.lvl-3.TCGA-34-5232-01A-21D-1818-5
jhu-usc.edu_LUSC.HumanMethylation450.15.lvl-3.TCGA-85-A50Z-01A-21D-A25R-5
jhu-usc.edu_LUSC.HumanMethylation450.7.lvl-3.TCGA-85-7844-01A-11D-2123-5
jhu-usc.edu_LUSC.HumanMethylation450.11.lvl-3.TCGA-85-8352-01A-31D-2324-5
jhu-usc.edu_LUSC.HumanMethylation450.13.lvl-3.TCGA-L3-A4E7-01A-11D-A258-5
jhu-usc.edu_LUSC.HumanMethylation450.10.lvl-3.TCGA-85-8355-01A-11D-2294-5
jhu-usc.edu_LUSC.HumanMethylation450.4.lvl-3.TCGA-85-6175-01A-11D-1818-5
jhu-usc.edu_LUSC.HumanMethylation450.2.lvl-3.TCGA-22-4599-01A-01D-1440-5
jhu-usc.edu_LUSC.HumanMethylation450.10.lvl-3.TCGA-85-8351-01A-11D-2294-5
jhu-usc.edu_LUSC.HumanMethylation450.7.lvl-3.TCGA-52-7812-01A-11D-2123-5
jhu-usc.edu_LUSC.HumanMethylation450.16.lvl-3.TCGA-37-A5EN-01A-21D-A26N-5
jhu-usc.edu_LUSC.HumanMethylation450.13.lvl-3.TCGA-LA-A446-01A-21D-A258-5
jhu-usc.edu_LUSC.HumanMethylation450.16.lvl-3.TCGA-63-A5MP-01A-11D-A26N-5
jhu-usc.edu_LUSC.HumanMethylation450.3.lvl-3.TCGA-22-5491-01A-01D-1633-5
jhu-usc.edu_LUSC.HumanMethylation450.2.lvl-3.TCGA-33-4589-01A-01D-1440-5
jhu-usc.edu_LUSC.HumanMethylation450.9.lvl-3.TCGA-94-8035-01A-11D-2245-5
jhu-usc.edu_LUSC.HumanMethylation450.11.lvl-3.TCGA-58-8392-01A-11D-2324-5
jhu-usc.edu_LUSC.HumanMethylation450.16.lvl-3.TCGA-NC-A5HO-01A-11D-A26N-5
jhu-usc.edu_LUSC.HumanMethylation450.9.lvl-3.TCGA-77-8145-01A-11D-2245-5
jhu-usc.edu_LUSC.HumanMethylation450.13.lvl-3.TCGA-90-A4ED-01A-31D-A258-5
jhu-usc.edu_LUSC.HumanMethylation450.4.lvl-3.TCGA-70-6723-01A-11D-1818-5
jhu-usc.edu_LUSC.HumanMethylation450.5.lvl-3.TCGA-63-7022-01A-11D-1947-5
jhu-usc.edu_LUSC.HumanMethylation450.12.lvl-3.TCGA-85-8584-01A-11D-2398-5
jhu-usc.edu_LUSC.HumanMethylation450.8.lvl-3.TCGA-77-8007-01A-11D-2185-5
jhu-usc.edu_LUSC.HumanMethylation450.18.lvl-3.TCGA-XC-AA0X-01A-32D-A408-5
jhu-usc.edu_LUSC.HumanMethylation450.16.lvl-3.TCGA-NC-A5HM-01A-12D-A26N-5
jhu-usc.edu_LUSC.HumanMethylation450.17.lvl-3.TCGA-63-A5ML-01A-31D-A27L-5
jhu-usc.edu_LUSC.HumanMethylation450.3.lvl-3.TCGA-22-5471-01A-01D-1633-5
jhu-usc.edu_LUSC.HumanMethylation450.16.lvl-3.TCGA-NC-A5HI-01A-11D-A26N-5
jhu-usc.edu_LUSC.HumanMethylation450.2.lvl-3.TCGA-39-5021-01A-01D-1440-5
jhu-usc.edu_LUSC.HumanMethylation450.3.lvl-3.TCGA-22-5477-01A-01D-1633-5
jhu-usc.edu_LUSC.HumanMethylation450.9.lvl-3.TCGA-77-8131-01A-11D-2245-5
jhu-usc.edu_LUSC.HumanMethylation450.9.lvl-3.TCGA-92-8064-01A-11D-2245-5
jhu-usc.edu_LUSC.HumanMethylation450.5.lvl-3.TCGA-94-7033-01A-11D-1947-5
jhu-usc.edu_LUSC.HumanMethylation450.2.lvl-3.TCGA-33-4583-01A-01D-1440-5
jhu-usc.edu_LUSC.HumanMethylation450.11.lvl-3.TCGA-94-8490-01A-11D-2324-5
jhu-usc.edu_LUSC.HumanMethylation450.11.lvl-3.TCGA-56-8304-01A-11D-2324-5
jhu-usc.edu_LUSC.HumanMethylation450.16.lvl-3.TCGA-63-A5M9-01A-11D-A26N-5
jhu-usc.edu_LUSC.HumanMethylation450.16.lvl-3.TCGA-63-A5MU-01A-11D-A26N-5
jhu-usc.edu_LUSC.HumanMethylation450.7.lvl-3.TCGA-94-7557-01A-11D-2123-5
jhu-usc.edu_LUSC.HumanMethylation450.12.lvl-3.TCGA-56-8624-01A-11D-2398-5
jhu-usc.edu_LUSC.HumanMethylation450.2.lvl-3.TCGA-39-5039-01A-01D-1440-5
jhu-usc.edu_LUSC.HumanMethylation450.18.lvl-3.TCGA-33-AAS8-01A-11D-A408-5
jhu-usc.edu_LUSC.HumanMethylation450.6.lvl-3.TCGA-96-7545-01A-21D-2043-5
jhu-usc.edu_LUSC.HumanMethylation450.18.lvl-3.TCGA-33-AASI-01A-22D-A408-5
jhu-usc.edu_LUAD.HumanMethylation450.17.lvl-3.TCGA-44-4112-01B-06D-A276-5
jhu-usc.edu_LUAD.HumanMethylation450.2.lvl-3.TCGA-44-5645-01B-04D-A276-5
jhu-usc.edu_LUAD.HumanMethylation450.1.lvl-3.TCGA-44-2665-01B-06D-A276-5
jhu-usc.edu_LUAD.HumanMethylation450.3.lvl-3.TCGA-44-6146-01B-04D-A276-5
jhu-usc.edu_LUAD.HumanMethylation450.17.lvl-3.TCGA-44-3918-01B-02D-A276-5
jhu-usc.edu_LUAD.HumanMethylation450.3.lvl-3.TCGA-67-4679-01B-01D-1756-5
jhu-usc.edu_LUAD.HumanMethylation450.17.lvl-3.TCGA-44-3917-01B-02D-A276-5
jhu-usc.edu_LUAD.HumanMethylation450.3.lvl-3.TCGA-44-6147-01B-06D-A276-5
jhu-usc.edu_LUAD.HumanMethylation450.11.lvl-3.TCGA-55-7913-01B-11D-2239-5
jhu-usc.edu_LUAD.HumanMethylation450.1.lvl-3.TCGA-44-2656-01B-06D-A276-5
jhu-usc.edu_LUAD.HumanMethylation450.11.lvl-3.TCGA-55-7284-01B-11D-2239-5
jhu-usc.edu_LUAD.HumanMethylation450.1.lvl-3.TCGA-44-2668-01B-02D-A276-5
jhu-usc.edu_LUAD.HumanMethylation450.1.lvl-3.TCGA-44-2666-01B-02D-A276-5
jhu-usc.edu_LUSC.HumanMethylation450.9.lvl-3.TCGA-56-7823-01B-11D-2245-5
jhu-usc.edu_LUSC.HumanMethylation450.17.lvl-3.TCGA-77-A5GB-01B-11D-A27L-5
jhu-usc.edu_LUSC.HumanMethylation450.10.lvl-3.TCGA-68-7757-01B-11D-2294-5
jhu-usc.edu_LUSC.HumanMethylation450.17.lvl-3.TCGA-77-A5G7-01B-11D-A27L-5
jhu-usc.edu_LUSC.HumanMethylation450.17.lvl-3.TCGA-77-A5G8-01B-11D-A27L-5
jhu-usc.edu_LUAD.HumanMethylation450.4.lvl-3.TCGA-44-6775-01C-02D-A276-5
Lung Normal
jhu-usc.edu_LUAD.HumanMethylation450.1.lvl-3.TCGA-44-2656-11A-01D-1551-5
jhu-usc.edu_LUAD.HumanMethylation450.3.lvl-3.TCGA-50-6593-11A-01D-1756-5
jhu-usc.edu_LUAD.HumanMethylation450.3.lvl-3.TCGA-50-5935-11A-01D-1756-5
jhu-usc.edu_LUAD.HumanMethylation450.2.lvl-3.TCGA-44-5643-11A-01D-1626-5
jhu-usc.edu_LUAD.HumanMethylation450.3.lvl-3.TCGA-44-6147-11A-01D-1756-5
jhu-usc.edu_LUAD.HumanMethylation450.2.lvl-3.TCGA-50-5936-11A-01D-1626-5
jhu-usc.edu_LUAD.HumanMethylation450.2.lvl-3.TCGA-50-5939-11A-01D-1626-5
jhu-usc.edu_LUAD.HumanMethylation450.3.lvl-3.TCGA-50-6594-11A-01D-1756-5
jhu-usc.edu_LUAD.HumanMethylation450.1.lvl-3.TCGA-44-2665-11A-01D-1551-5
jhu-usc.edu_LUAD.HumanMethylation450.3.lvl-3.TCGA-50-5933-11A-01D-1756-5
jhu-usc.edu_LUAD.HumanMethylation450.3.lvl-3.TCGA-44-6145-11A-01D-1756-5
jhu-usc.edu_LUAD.HumanMethylation450.3.lvl-3.TCGA-50-5930-11A-01D-1756-5
jhu-usc.edu_LUAD.HumanMethylation450.4.lvl-3.TCGA-49-6745-11A-01D-1856-5
jhu-usc.edu_LUAD.HumanMethylation450.3.lvl-3.TCGA-44-6148-11A-01D-1756-5
jhu-usc.edu_LUAD.HumanMethylation450.3.lvl-3.TCGA-44-6144-11A-01D-1756-5
jhu-usc.edu_LUAD.HumanMethylation450.4.lvl-3.TCGA-44-6778-11A-01D-1856-5
jhu-usc.edu_LUAD.HumanMethylation450.1.lvl-3.TCGA-44-2655-11A-01D-1551-5
jhu-usc.edu_LUAD.HumanMethylation450.3.lvl-3.TCGA-44-6146-11A-01D-1756-5
jhu-usc.edu_LUAD.HumanMethylation450.3.lvl-3.TCGA-50-5931-11A-01D-1756-5
jhu-usc.edu_LUAD.HumanMethylation450.1.lvl-3.TCGA-44-2662-11A-01D-1551-5
jhu-usc.edu_LUAD.HumanMethylation450.3.lvl-3.TCGA-49-4488-11A-01D-1756-5
jhu-usc.edu_LUAD.HumanMethylation450.3.lvl-3.TCGA-73-4676-11A-01D-1756-5
jhu-usc.edu_LUAD.HumanMethylation450.2.lvl-3.TCGA-44-5645-11A-01D-1626-5
jhu-usc.edu_LUAD.HumanMethylation450.3.lvl-3.TCGA-73-4658-11A-01D-1756-5
jhu-usc.edu_LUAD.HumanMethylation450.3.lvl-3.TCGA-50-6592-11A-01D-1756-5
jhu-usc.edu_LUAD.HumanMethylation450.3.lvl-3.TCGA-38-4631-11A-01D-1756-5
jhu-usc.edu_LUAD.HumanMethylation450.3.lvl-3.TCGA-38-4632-11A-01D-1756-5
jhu-usc.edu_LUAD.HumanMethylation450.3.lvl-3.TCGA-50-6591-11A-01D-1756-5
jhu-usc.edu_LUAD.HumanMethylation450.2.lvl-3.TCGA-5-5420-11A-01D-1626-5
jhu-usc.edu_LUAD.HumanMethylation450.3.lvl-3.TCGA-50-5932-11A-01D-1756-5
jhu-usc.edu_LUAD.HumanMethylation450.1.lvl-3.TCGA-44-2659-11A-01D-1551-5
jhu-usc.edu_LUAD.HumanMethylation450.1.lvl-3.TCGA-44-2668-11A-01D-1551-5
jhu-usc.edu_LUSC.HumanMethylation450.3.lvl-3.TCGA-22-5478-11A-11D-1633-5
jhu-usc.edu_LUSC.HumanMethylation450.2.lvl-3.TCGA-39-5035-11A-01D-1440-5
jhu-usc.edu_LUSC.HumanMethylation450.2.lvl-3.TCGA-22-4601-11A-01D-1440-5
jhu-usc.edu_LUSC.HumanMethylation450.2.lvl-3.TCGA-39-5030-11A-01D-1440-5
jhu-usc.edu_LUSC.HumanMethylation450.2.lvl-3.TCGA-39-5028-11A-01D-1440-5
jhu-usc.edu_LUSC.HumanMethylation450.2.lvl-3.TCGA-22-4613-11A-01D-1440-5
jhu-usc.edu_LUSC.HumanMethylation450.4.lvl-3.TCGA-34-5929-11A-01D-1818-5
jhu-usc.edu_LUSC.HumanMethylation450.2.lvl-3.TCGA-39-5039-11A-01D-1440-5
jhu-usc.edu_LUSC.HumanMethylation450.2.lvl-3.TCGA-18-4721-11A-01D-1440-5
jhu-usc.edu_LUSC.HumanMethylation450.2.lvl-3.TCGA-39-5036-11A-01D-1440-5
jhu-usc.edu_LUSC.HumanMethylation450.2.lvl-3.TCGA-39-5021-11A-01D-1440-5
jhu-usc.edu_LUSC.HumanMethylation450.3.lvl-3.TCGA-22-5491-11A-01D-1633-5
jhu-usc.edu_LUSC.HumanMethylation450.2.lvl-3.TCGA-39-5031-11A-01D-1440-5
jhu-usc.edu_LUSC.HumanMethylation450.3.lvl-3.TCGA-22-5472-11A-11D-1633-5
jhu-usc.edu_LUSC.HumanMethylation450.3.lvl-3.TCGA-22-5477-11A-11D-1633-5
jhu-usc.edu_LUSC.HumanMethylation450.2.lvl-3.TCGA-22-4599-11A-01D-1440-5
jhu-usc.edu_LUSC.HumanMethylation450.2.lvl-3.TCGA-39-5029-11A-01D-1440-5
jhu-usc.edu_LUSC.HumanMethylation450.2.lvl-3.TCGA-33-4566-11A-01D-1440-5
jhu-usc.edu_LUSC.HumanMethylation450.3.lvl-3.TCGA-22-5474-11A-01D-1633-5
jhu-usc.edu_LUSC.HumanMethylation450.2.lvl-3.TCGA-33-4583-11A-01D-1440-5
jhu-usc.edu_LUSC.HumanMethylation450.2.lvl-3.TCGA-39-5034-11A-01D-1440-5
jhu-usc.edu_LUSC.HumanMethylation450.3.lvl-3.TCGA-18-5595-11A-01D-1633-5
jhu-usc.edu_LUSC.HumanMethylation450.3.lvl-3.TCGA-22-5482-11A-01D-1633-5
jhu-usc.edu_LUSC.HumanMethylation450.1.lvl-3.TCGA-43-3394-11A-01D-1551-5
jhu-usc.edu_LUSC.HumanMethylation450.3.lvl-3.TCGA-22-5492-11A-01D-1633-5
jhu-usc.edu_LUSC.HumanMethylation450.3.lvl-3.TCGA-22-5480-11A-01D-1633-5
jhu-usc.edu_LUSC.HumanMethylation450.3.lvl-3.TCGA-22-5485-11A-01D-1633-5
jhu-usc.edu_LUSC.HumanMethylation450.3.lvl-3.TCGA-22-5471-11A-01D-1633-5
jhu-usc.edu_LUSC.HumanMethylation450.2.lvl-3.TCGA-33-4589-11A-01D-1440-5
jhu-usc.edu_LUSC.HumanMethylation450.2.lvl-3.TCGA-39-5037-11A-01D-1440-5
jhu-usc.edu_LUSC.HumanMethylation450.3.lvl-3.TCGA-43-5668-11A-01D-1633-5
jhu-usc.edu_LUSC.HumanMethylation450.2.lvl-3.TCGA-33-4582-11A-01D-1440-5
jhu-usc.edu_LUSC.HumanMethylation450.3.lvl-3.TCGA-18-5592-11A-11D-1633-5
jhu-usc.edu_LUSC.HumanMethylation450.4.lvl-3.TCGA-39-5019-11A-01D-1818-5
jhu-usc.edu_LUSC.HumanMethylation450.3.lvl-3.TCGA-22-5473-11A-11D-1633-5
jhu-usc.edu_LUSC.HumanMethylation450.2.lvl-3.TCGA-39-5011-11A-01D-1440-5
jhu-usc.edu_LUSC.HumanMethylation450.4.lvl-3.TCGA-43-6771-11A-01D-1818-5
jhu-usc.edu_LUSC.HumanMethylation450.2.lvl-3.TCGA-33-4586-11A-01D-1440-5
jhu-usc.edu_LUSC.HumanMethylation450.2.lvl-3.TCGA-18-3417-11A-01D-1440-5
jhu-usc.edu_LUSC.HumanMethylation450.2.lvl-3.TCGA-39-5016-11A-01D-1440-5
jhu-usc.edu_LUSC.HumanMethylation450.3.lvl-3.TCGA-22-5489-11A-01D-1633-5
jhu-usc.edu_LUSC.HumanMethylation450.1.lvl-3.TCGA-43-3920-11B-01D-1551-5

## Sheet: Stomach
Stomach Tumor
jhu-usc.edu_STAD.HumanMethylation450.4.lvl-3.TCGA-BR-7716-01A-21D-2054-5
jhu-usc.edu_STAD.HumanMethylation450.6.lvl-3.TCGA-CD-8530-01A-11D-2342-5
jhu-usc.edu_STAD.HumanMethylation450.3.lvl-3.TCGA-BR-6801-01A-11D-1883-5
jhu-usc.edu_STAD.HumanMethylation450.16.lvl-3.TCGA-VQ-A924-01A-11D-A411-5
jhu-usc.edu_STAD.HumanMethylation450.9.lvl-3.TCGA-EQ-A4SO-01A-11D-A254-5
jhu-usc.edu_STAD.HumanMethylation450.2.lvl-3.TCGA-D7-6525-01A-11D-1801-5
jhu-usc.edu_STAD.HumanMethylation450.4.lvl-3.TCGA-CD-5804-01A-12D-2054-5
jhu-usc.edu_STAD.HumanMethylation450.5.lvl-3.TCGA-FP-7916-01A-11D-2202-5
jhu-usc.edu_STAD.HumanMethylation450.16.lvl-3.TCGA-VQ-A94U-01A-12D-A411-5
jhu-usc.edu_STAD.HumanMethylation450.1.lvl-3.TCGA-B7-5818-01A-11D-1601-5
jhu-usc.edu_STAD.HumanMethylation450.16.lvl-3.TCGA-VQ-AA69-01A-11D-A411-5
jhu-usc.edu_STAD.HumanMethylation450.15.lvl-3.TCGA-KB-A93H-01A-11D-A398-5
jhu-usc.edu_STAD.HumanMethylation450.7.lvl-3.TCGA-BR-8682-01A-11D-2398-5
jhu-usc.edu_STAD.HumanMethylation450.16.lvl-3.TCGA-VQ-A8PO-01A-11D-A411-5
jhu-usc.edu_STAD.HumanMethylation450.2.lvl-3.TCGA-D7-6526-01A-11D-1801-5
jhu-usc.edu_STAD.HumanMethylation450.6.lvl-3.TCGA-BR-8077-01A-11D-2342-5
jhu-usc.edu_STAD.HumanMethylation450.16.lvl-3.TCGA-VQ-A8PX-01A-12D-A411-5
jhu-usc.edu_STAD.HumanMethylation450.6.lvl-3.TCGA-FP-8099-01A-11D-2342-5
jhu-usc.edu_STAD.HumanMethylation450.6.lvl-3.TCGA-BR-8368-01A-11D-2342-5
jhu-usc.edu_STAD.HumanMethylation450.16.lvl-3.TCGA-VQ-A91N-01A-11D-A411-5
jhu-usc.edu_STAD.HumanMethylation450.6.lvl-3.TCGA-HU-8238-01A-11D-2342-5
jhu-usc.edu_STAD.HumanMethylation450.6.lvl-3.TCGA-CD-8524-01A-11D-2342-5
jhu-usc.edu_STAD.HumanMethylation450.6.lvl-3.TCGA-BR-8080-01A-11D-2342-5
jhu-usc.edu_STAD.HumanMethylation450.15.lvl-3.TCGA-FP-A9TM-01A-11D-A398-5
jhu-usc.edu_STAD.HumanMethylation450.8.lvl-3.TCGA-CD-A48A-01A-12D-A24I-5
jhu-usc.edu_STAD.HumanMethylation450.1.lvl-3.TCGA-CG-5730-01A-11D-1601-5
jhu-usc.edu_STAD.HumanMethylation450.3.lvl-3.TCGA-BR-6852-01A-11D-1883-5
jhu-usc.edu_STAD.HumanMethylation450.9.lvl-3.TCGA-D7-A4YV-01A-11D-A254-5
jhu-usc.edu_STAD.HumanMethylation450.4.lvl-3.TCGA-FP-7735-01A-11D-2054-5
jhu-usc.edu_STAD.HumanMethylation450.5.lvl-3.TCGA-BR-7197-01A-11D-2202-5
jhu-usc.edu_STAD.HumanMethylation450.16.lvl-3.TCGA-VQ-A91D-01A-11D-A411-5
jhu-usc.edu_STAD.HumanMethylation450.6.lvl-3.TCGA-BR-7958-01A-21D-2342-5
jhu-usc.edu_STAD.HumanMethylation450.12.lvl-3.TCGA-IN-A6RO-01A-12D-A33U-5
jhu-usc.edu_STAD.HumanMethylation450.15.lvl-3.TCGA-ZQ-A9CR-01A-11D-A398-5
jhu-usc.edu_STAD.HumanMethylation450.16.lvl-3.TCGA-IN-AB1V-01A-21D-A411-5
jhu-usc.edu_STAD.HumanMethylation450.10.lvl-3.TCGA-B7-A5TN-01A-21D-A31M-5
jhu-usc.edu_STAD.HumanMethylation450.7.lvl-3.TCGA-BR-8690-01A-11D-2398-5
jhu-usc.edu_STAD.HumanMethylation450.16.lvl-3.TCGA-VQ-A92D-01A-11D-A411-5
jhu-usc.edu_STAD.HumanMethylation450.6.lvl-3.TCGA-HU-8249-01A-11D-2342-5
jhu-usc.edu_STAD.HumanMethylation450.2.lvl-3.TCGA-BR-6454-01A-11D-1801-5
jhu-usc.edu_STAD.HumanMethylation450.16.lvl-3.TCGA-VQ-A8E0-01A-11D-A411-5
jhu-usc.edu_STAD.HumanMethylation450.6.lvl-3.TCGA-BR-8363-01A-11D-2342-5
jhu-usc.edu_STAD.HumanMethylation450.5.lvl-3.TCGA-BR-7957-01A-11D-2202-5
jhu-usc.edu_STAD.HumanMethylation450.7.lvl-3.TCGA-HU-8610-01A-22D-2398-5
jhu-usc.edu_STAD.HumanMethylation450.5.lvl-3.TCGA-HJ-7597-01A-21D-2202-5
jhu-usc.edu_STAD.HumanMethylation450.4.lvl-3.TCGA-BR-7717-01A-11D-2054-5
jhu-usc.edu_STAD.HumanMethylation450.16.lvl-3.TCGA-VQ-A91U-01A-11D-A411-5
jhu-usc.edu_STAD.HumanMethylation450.11.lvl-3.TCGA-RD-A7BW-01A-11D-A32S-5
jhu-usc.edu_STAD.HumanMethylation450.2.lvl-3.TCGA-CG-4437-01A-01D-1801-5
jhu-usc.edu_STAD.HumanMethylation450.1.lvl-3.TCGA-CG-5719-01A-11D-1601-5
jhu-usc.edu_STAD.HumanMethylation450.16.lvl-3.TCGA-VQ-A927-01A-12D-A411-5
jhu-usc.edu_STAD.HumanMethylation450.1.lvl-3.TCGA-CG-5726-01A-11D-1601-5
jhu-usc.edu_STAD.HumanMethylation450.7.lvl-3.TCGA-BR-8590-01A-11D-2398-5
jhu-usc.edu_STAD.HumanMethylation450.10.lvl-3.TCGA-D7-A6F2-01A-12D-A31M-5
jhu-usc.edu_STAD.HumanMethylation450.7.lvl-3.TCGA-BR-8487-01A-11D-2398-5
jhu-usc.edu_STAD.HumanMethylation450.4.lvl-3.TCGA-HF-7134-01A-11D-2054-5
jhu-usc.edu_STAD.HumanMethylation450.6.lvl-3.TCGA-BR-8367-01A-11D-2342-5
jhu-usc.edu_STAD.HumanMethylation450.6.lvl-3.TCGA-BR-8291-01A-11D-2342-5
jhu-usc.edu_STAD.HumanMethylation450.3.lvl-3.TCGA-D7-6820-01A-11D-1883-5
jhu-usc.edu_STAD.HumanMethylation450.6.lvl-3.TCGA-BR-8371-01A-11D-2342-5
jhu-usc.edu_STAD.HumanMethylation450.6.lvl-3.TCGA-BR-8284-01A-11D-2342-5
jhu-usc.edu_STAD.HumanMethylation450.13.lvl-3.TCGA-IN-A7NT-01A-21D-A34V-5
jhu-usc.edu_STAD.HumanMethylation450.9.lvl-3.TCGA-CD-A4MH-01A-11D-A254-5
jhu-usc.edu_STAD.HumanMethylation450.6.lvl-3.TCGA-BR-8295-01A-11D-2342-5
jhu-usc.edu_STAD.HumanMethylation450.6.lvl-3.TCGA-BR-8360-01A-11D-2342-5
jhu-usc.edu_STAD.HumanMethylation450.6.lvl-3.TCGA-BR-8285-01A-11D-2342-5
jhu-usc.edu_STAD.HumanMethylation450.6.lvl-3.TCGA-CD-8525-01A-11D-2342-5
jhu-usc.edu_STAD.HumanMethylation450.13.lvl-3.TCGA-R5-A7ZR-01A-11D-A34V-5
jhu-usc.edu_STAD.HumanMethylation450.7.lvl-3.TCGA-HU-8604-01A-11D-2398-5
jhu-usc.edu_STAD.HumanMethylation450.16.lvl-3.TCGA-VQ-A8PK-01A-12D-A411-5
jhu-usc.edu_STAD.HumanMethylation450.10.lvl-3.TCGA-D7-A6EZ-01A-11D-A31M-5
jhu-usc.edu_STAD.HumanMethylation450.12.lvl-3.TCGA-IN-A6RJ-01A-21D-A33U-5
jhu-usc.edu_STAD.HumanMethylation450.16.lvl-3.TCGA-3M-AB46-01A-11D-A411-5
jhu-usc.edu_STAD.HumanMethylation450.9.lvl-3.TCGA-HU-A4GU-01A-11D-A254-5
jhu-usc.edu_STAD.HumanMethylation450.14.lvl-3.TCGA-FP-A8CX-01A-11D-A365-5
jhu-usc.edu_STAD.HumanMethylation450.12.lvl-3.TCGA-D7-A747-01A-22D-A33U-5
jhu-usc.edu_STAD.HumanMethylation450.4.lvl-3.TCGA-BR-7707-01A-11D-2054-5
jhu-usc.edu_STAD.HumanMethylation450.6.lvl-3.TCGA-HU-8243-01A-11D-2342-5
jhu-usc.edu_STAD.HumanMethylation450.4.lvl-3.TCGA-BR-7704-01A-11D-2054-5
jhu-usc.edu_STAD.HumanMethylation450.8.lvl-3.TCGA-HU-A4GY-01A-21D-A24I-5
jhu-usc.edu_STAD.HumanMethylation450.7.lvl-3.TCGA-HU-8602-01A-11D-2398-5
jhu-usc.edu_STAD.HumanMethylation450.12.lvl-3.TCGA-IN-A6RN-01A-12D-A33U-5
jhu-usc.edu_STAD.HumanMethylation450.8.lvl-3.TCGA-FP-A4BE-01A-12D-A24I-5
jhu-usc.edu_STAD.HumanMethylation450.8.lvl-3.TCGA-BR-A44T-01A-32D-A24I-5
jhu-usc.edu_STAD.HumanMethylation450.9.lvl-3.TCGA-HU-A4H2-01A-11D-A254-5
jhu-usc.edu_STAD.HumanMethylation450.16.lvl-3.TCGA-VQ-A94O-01A-11D-A411-5
jhu-usc.edu_STAD.HumanMethylation450.6.lvl-3.TCGA-D7-8574-01A-13D-2342-5
jhu-usc.edu_STAD.HumanMethylation450.14.lvl-3.TCGA-R5-A804-01A-11D-A365-5
jhu-usc.edu_STAD.HumanMethylation450.2.lvl-3.TCGA-BR-6566-01A-11D-1801-5
jhu-usc.edu_STAD.HumanMethylation450.3.lvl-3.TCGA-D7-6822-01A-11D-1883-5
jhu-usc.edu_STAD.HumanMethylation450.16.lvl-3.TCGA-VQ-AA6B-01A-11D-A411-5
jhu-usc.edu_STAD.HumanMethylation450.9.lvl-3.TCGA-HU-A4GC-01A-12D-A254-5
jhu-usc.edu_STAD.HumanMethylation450.6.lvl-3.TCGA-BR-8059-01A-11D-2342-5
jhu-usc.edu_STAD.HumanMethylation450.10.lvl-3.TCGA-B7-A5TJ-01A-11D-A31M-5
jhu-usc.edu_STAD.HumanMethylation450.9.lvl-3.TCGA-CD-A4MI-01A-21D-A254-5
jhu-usc.edu_STAD.HumanMethylation450.14.lvl-3.TCGA-R5-A805-01A-11D-A365-5
jhu-usc.edu_STAD.HumanMethylation450.8.lvl-3.TCGA-HU-A4GH-01A-11D-A24I-5
jhu-usc.edu_STAD.HumanMethylation450.8.lvl-3.TCGA-CD-A486-01A-11D-A24I-5
jhu-usc.edu_STAD.HumanMethylation450.8.lvl-3.TCGA-BR-A4CR-01A-11D-A24I-5
jhu-usc.edu_STAD.HumanMethylation450.2.lvl-3.TCGA-CG-4441-01A-01D-1801-5
jhu-usc.edu_STAD.HumanMethylation450.16.lvl-3.TCGA-VQ-A91V-01A-11D-A411-5
jhu-usc.edu_STAD.HumanMethylation450.16.lvl-3.TCGA-VQ-AA6G-01A-11D-A411-5
jhu-usc.edu_STAD.HumanMethylation450.1.lvl-3.TCGA-CG-5720-01A-11D-1601-5
jhu-usc.edu_STAD.HumanMethylation450.2.lvl-3.TCGA-D7-6521-01A-11D-1801-5
jhu-usc.edu_STAD.HumanMethylation450.6.lvl-3.TCGA-BR-8372-01A-11D-2342-5
jhu-usc.edu_STAD.HumanMethylation450.8.lvl-3.TCGA-CD-A489-01A-11D-A24I-5
jhu-usc.edu_STAD.HumanMethylation450.3.lvl-3.TCGA-BR-6710-01A-11D-1883-5
jhu-usc.edu_STAD.HumanMethylation450.10.lvl-3.TCGA-D7-A6EY-01A-21D-A31M-5
jhu-usc.edu_STAD.HumanMethylation450.2.lvl-3.TCGA-BR-6455-01A-11D-1801-5
jhu-usc.edu_STAD.HumanMethylation450.6.lvl-3.TCGA-CD-8526-01A-11D-2342-5
jhu-usc.edu_STAD.HumanMethylation450.16.lvl-3.TCGA-VQ-A94P-01A-13D-A411-5
jhu-usc.edu_STAD.HumanMethylation450.1.lvl-3.TCGA-B7-5816-01A-21D-1601-5
jhu-usc.edu_STAD.HumanMethylation450.12.lvl-3.TCGA-IN-A6RP-01A-21D-A33U-5
jhu-usc.edu_STAD.HumanMethylation450.7.lvl-3.TCGA-BR-8677-01A-11D-2398-5
jhu-usc.edu_STAD.HumanMethylation450.16.lvl-3.TCGA-VQ-A91Q-01A-12D-A411-5
jhu-usc.edu_STAD.HumanMethylation450.14.lvl-3.TCGA-VQ-A8DT-01A-11D-A365-5
jhu-usc.edu_STAD.HumanMethylation450.3.lvl-3.TCGA-D7-6815-01A-11D-1883-5
jhu-usc.edu_STAD.HumanMethylation450.1.lvl-3.TCGA-CG-5728-01A-11D-1601-5
jhu-usc.edu_STAD.HumanMethylation450.1.lvl-3.TCGA-CG-5727-01A-11D-1601-5
jhu-usc.edu_STAD.HumanMethylation450.6.lvl-3.TCGA-D7-8575-01A-11D-2342-5
jhu-usc.edu_STAD.HumanMethylation450.3.lvl-3.TCGA-BR-6707-01A-11D-1883-5
jhu-usc.edu_STAD.HumanMethylation450.10.lvl-3.TCGA-B7-A5TI-01A-11D-A31M-5
jhu-usc.edu_STAD.HumanMethylation450.14.lvl-3.TCGA-VQ-A8DL-01A-11D-A365-5
jhu-usc.edu_STAD.HumanMethylation450.6.lvl-3.TCGA-BR-8364-01A-11D-2342-5
jhu-usc.edu_STAD.HumanMethylation450.1.lvl-3.TCGA-CG-5734-01A-11D-1601-5
jhu-usc.edu_STAD.HumanMethylation450.1.lvl-3.TCGA-CD-5799-01A-11D-1601-5
jhu-usc.edu_STAD.HumanMethylation450.16.lvl-3.TCGA-VQ-A91S-01A-11D-A411-5
jhu-usc.edu_STAD.HumanMethylation450.5.lvl-3.TCGA-BR-7851-01A-11D-2202-5
jhu-usc.edu_STAD.HumanMethylation450.14.lvl-3.TCGA-VQ-A8P3-01A-11D-A365-5
jhu-usc.edu_STAD.HumanMethylation450.9.lvl-3.TCGA-CD-A4MJ-01A-11D-A254-5
jhu-usc.edu_STAD.HumanMethylation450.16.lvl-3.TCGA-VQ-A8PQ-01A-11D-A411-5
jhu-usc.edu_STAD.HumanMethylation450.2.lvl-3.TCGA-BR-6452-01A-12D-1801-5
jhu-usc.edu_STAD.HumanMethylation450.2.lvl-3.TCGA-F1-6177-01A-11D-1801-5
jhu-usc.edu_STAD.HumanMethylation450.9.lvl-3.TCGA-D7-A4YU-01A-21D-A254-5
jhu-usc.edu_STAD.HumanMethylation450.9.lvl-3.TCGA-BR-A4PE-01A-31D-A254-5
jhu-usc.edu_STAD.HumanMethylation450.16.lvl-3.TCGA-VQ-A8PT-01A-11D-A411-5
jhu-usc.edu_STAD.HumanMethylation450.11.lvl-3.TCGA-D7-A74A-01A-11D-A32S-5
jhu-usc.edu_STAD.HumanMethylation450.14.lvl-3.TCGA-RD-A8N0-01A-12D-A365-5
jhu-usc.edu_STAD.HumanMethylation450.16.lvl-3.TCGA-VQ-A8PP-01A-21D-A411-5
jhu-usc.edu_STAD.HumanMethylation450.6.lvl-3.TCGA-CD-8528-01A-11D-2342-5
jhu-usc.edu_STAD.HumanMethylation450.1.lvl-3.TCGA-CD-5800-01A-11D-1601-5
jhu-usc.edu_STAD.HumanMethylation450.6.lvl-3.TCGA-FP-8209-01A-11D-2342-5
jhu-usc.edu_STAD.HumanMethylation450.6.lvl-3.TCGA-CD-8536-01A-11D-2342-5
jhu-usc.edu_STAD.HumanMethylation450.4.lvl-3.TCGA-F1-6875-01A-11D-2054-5
jhu-usc.edu_STAD.HumanMethylation450.7.lvl-3.TCGA-BR-8485-01A-11D-2398-5
jhu-usc.edu_STAD.HumanMethylation450.7.lvl-3.TCGA-BR-8591-01A-11D-2398-5
jhu-usc.edu_STAD.HumanMethylation450.10.lvl-3.TCGA-D7-A6F0-01A-11D-A31M-5
jhu-usc.edu_STAD.HumanMethylation450.6.lvl-3.TCGA-CD-8527-01A-11D-2342-5
jhu-usc.edu_STAD.HumanMethylation450.9.lvl-3.TCGA-HU-A4H0-01A-11D-A254-5
jhu-usc.edu_STAD.HumanMethylation450.14.lvl-3.TCGA-VQ-A8DZ-01A-11D-A365-5
jhu-usc.edu_STAD.HumanMethylation450.2.lvl-3.TCGA-D7-6518-01A-11D-1801-5
jhu-usc.edu_STAD.HumanMethylation450.6.lvl-3.TCGA-BR-8289-01A-11D-2342-5
jhu-usc.edu_STAD.HumanMethylation450.1.lvl-3.TCGA-CG-5733-01A-11D-1601-5
jhu-usc.edu_STAD.HumanMethylation450.16.lvl-3.TCGA-VQ-A925-01A-11D-A411-5
jhu-usc.edu_STAD.HumanMethylation450.1.lvl-3.TCGA-CG-5722-01A-21D-1601-5
jhu-usc.edu_STAD.HumanMethylation450.16.lvl-3.TCGA-VQ-AA6I-01A-11D-A411-5
jhu-usc.edu_STAD.HumanMethylation450.7.lvl-3.TCGA-FP-8631-01A-11D-2398-5
jhu-usc.edu_STAD.HumanMethylation450.9.lvl-3.TCGA-BR-A4IU-01A-22D-A254-5
jhu-usc.edu_STAD.HumanMethylation450.16.lvl-3.TCGA-VQ-A91A-01A-11D-A411-5
jhu-usc.edu_STAD.HumanMethylation450.9.lvl-3.TCGA-HU-A4GP-01A-11D-A254-5
jhu-usc.edu_STAD.HumanMethylation450.7.lvl-3.TCGA-BR-8683-01A-11D-2398-5
jhu-usc.edu_STAD.HumanMethylation450.5.lvl-3.TCGA-IN-7808-01A-11D-2202-5
jhu-usc.edu_STAD.HumanMethylation450.14.lvl-3.TCGA-VQ-A8P2-01A-11D-A365-5
jhu-usc.edu_STAD.HumanMethylation450.3.lvl-3.TCGA-D7-6818-01A-11D-1883-5
jhu-usc.edu_STAD.HumanMethylation450.6.lvl-3.TCGA-D7-8570-01A-11D-2342-5
jhu-usc.edu_STAD.HumanMethylation450.5.lvl-3.TCGA-FP-7998-01A-11D-2202-5
jhu-usc.edu_STAD.HumanMethylation450.16.lvl-3.TCGA-VQ-A91Z-01A-11D-A411-5
jhu-usc.edu_STAD.HumanMethylation450.8.lvl-3.TCGA-BR-A453-01A-11D-A24I-5
jhu-usc.edu_STAD.HumanMethylation450.11.lvl-3.TCGA-D7-A748-01A-12D-A32S-5
jhu-usc.edu_STAD.HumanMethylation450.1.lvl-3.TCGA-CD-5801-01A-11D-1601-5
jhu-usc.edu_STAD.HumanMethylation450.11.lvl-3.TCGA-IN-A6RR-01A-12D-A32S-5
jhu-usc.edu_STAD.HumanMethylation450.1.lvl-3.TCGA-CG-5718-01A-11D-1601-5
jhu-usc.edu_STAD.HumanMethylation450.16.lvl-3.TCGA-VQ-A91X-01A-12D-A411-5
jhu-usc.edu_STAD.HumanMethylation450.11.lvl-3.TCGA-RD-A7C1-01A-11D-A32S-5
jhu-usc.edu_STAD.HumanMethylation450.9.lvl-3.TCGA-HU-A4G2-01A-11D-A254-5
jhu-usc.edu_STAD.HumanMethylation450.13.lvl-3.TCGA-IN-A7NR-01A-11D-A34V-5
jhu-usc.edu_STAD.HumanMethylation450.11.lvl-3.TCGA-RD-A7BS-01A-11D-A32S-5
jhu-usc.edu_STAD.HumanMethylation450.10.lvl-3.TCGA-B7-A5TK-01A-12D-A31M-5
jhu-usc.edu_STAD.HumanMethylation450.6.lvl-3.TCGA-BR-8286-01A-12D-2342-5
jhu-usc.edu_STAD.HumanMethylation450.6.lvl-3.TCGA-D7-8572-01A-11D-2342-5
jhu-usc.edu_STAD.HumanMethylation450.8.lvl-3.TCGA-HU-A4GF-01A-11D-A24I-5
jhu-usc.edu_STAD.HumanMethylation450.1.lvl-3.TCGA-D7-5577-01A-01D-1601-5
jhu-usc.edu_STAD.HumanMethylation450.4.lvl-3.TCGA-BR-7715-01A-11D-2054-5
jhu-usc.edu_STAD.HumanMethylation450.4.lvl-3.TCGA-FP-7829-01A-11D-2054-5
jhu-usc.edu_STAD.HumanMethylation450.4.lvl-3.TCGA-HF-7136-01A-11D-2054-5
jhu-usc.edu_STAD.HumanMethylation450.6.lvl-3.TCGA-FP-8211-01A-11D-2342-5
jhu-usc.edu_STAD.HumanMethylation450.16.lvl-3.TCGA-VQ-A91E-01A-31D-A411-5
jhu-usc.edu_STAD.HumanMethylation450.1.lvl-3.TCGA-D7-5579-01A-01D-1601-5
jhu-usc.edu_STAD.HumanMethylation450.15.lvl-3.TCGA-RD-A8N9-01A-12D-A398-5
jhu-usc.edu_STAD.HumanMethylation450.16.lvl-3.TCGA-VQ-A91W-01A-11D-A411-5
jhu-usc.edu_STAD.HumanMethylation450.10.lvl-3.TCGA-D7-A6EV-01A-11D-A31M-5
jhu-usc.edu_STAD.HumanMethylation450.16.lvl-3.TCGA-VQ-A922-01A-11D-A411-5
jhu-usc.edu_STAD.HumanMethylation450.1.lvl-3.TCGA-CG-5732-01A-11D-1601-5
jhu-usc.edu_STAD.HumanMethylation450.15.lvl-3.TCGA-IN-AB1X-01A-11D-A398-5
jhu-usc.edu_STAD.HumanMethylation450.9.lvl-3.TCGA-HU-A4G8-01A-11D-A254-5
jhu-usc.edu_STAD.HumanMethylation450.6.lvl-3.TCGA-BR-8081-01A-11D-2342-5
jhu-usc.edu_STAD.HumanMethylation450.3.lvl-3.TCGA-BR-6706-01A-11D-1883-5
jhu-usc.edu_STAD.HumanMethylation450.6.lvl-3.TCGA-BR-8369-01A-11D-2342-5
jhu-usc.edu_STAD.HumanMethylation450.6.lvl-3.TCGA-CD-8532-01A-11D-2342-5
jhu-usc.edu_STAD.HumanMethylation450.7.lvl-3.TCGA-HU-8608-01A-11D-2398-5
jhu-usc.edu_STAD.HumanMethylation450.7.lvl-3.TCGA-BR-8678-01A-11D-2398-5
jhu-usc.edu_STAD.HumanMethylation450.14.lvl-3.TCGA-VQ-A8DU-01A-11D-A365-5
jhu-usc.edu_STAD.HumanMethylation450.9.lvl-3.TCGA-HU-A4H6-01A-11D-A254-5
jhu-usc.edu_STAD.HumanMethylation450.15.lvl-3.TCGA-VQ-A8P8-01A-11D-A398-5
jhu-usc.edu_STAD.HumanMethylation450.6.lvl-3.TCGA-BR-8296-01A-11D-2342-5
jhu-usc.edu_STAD.HumanMethylation450.9.lvl-3.TCGA-BR-A4QI-01A-12D-A254-5
jhu-usc.edu_STAD.HumanMethylation450.3.lvl-3.TCGA-BR-6802-01A-11D-1883-5
jhu-usc.edu_STAD.HumanMethylation450.10.lvl-3.TCGA-MX-A663-01A-11D-A31M-5
jhu-usc.edu_STAD.HumanMethylation450.9.lvl-3.TCGA-BR-A4J6-01A-11D-A254-5
jhu-usc.edu_STAD.HumanMethylation450.6.lvl-3.TCGA-FP-8210-01A-11D-2342-5
jhu-usc.edu_STAD.HumanMethylation450.4.lvl-3.TCGA-HF-7133-01A-11D-2054-5
jhu-usc.edu_STAD.HumanMethylation450.1.lvl-3.TCGA-CG-5723-01A-11D-1601-5
jhu-usc.edu_STAD.HumanMethylation450.2.lvl-3.TCGA-BR-6457-01A-21D-1801-5
jhu-usc.edu_STAD.HumanMethylation450.7.lvl-3.TCGA-BR-8592-01A-11D-2398-5
jhu-usc.edu_STAD.HumanMethylation450.2.lvl-3.TCGA-D7-6527-01A-11D-1801-5
jhu-usc.edu_STAD.HumanMethylation450.7.lvl-3.TCGA-BR-8680-01A-11D-2398-5
jhu-usc.edu_STAD.HumanMethylation450.9.lvl-3.TCGA-HU-A4GQ-01A-11D-A254-5
jhu-usc.edu_STAD.HumanMethylation450.9.lvl-3.TCGA-D7-A4YT-01A-11D-A254-5
jhu-usc.edu_STAD.HumanMethylation450.12.lvl-3.TCGA-R5-A7O7-01A-11D-A33U-5
jhu-usc.edu_STAD.HumanMethylation450.9.lvl-3.TCGA-HU-A4H5-01A-21D-A254-5
jhu-usc.edu_STAD.HumanMethylation450.6.lvl-3.TCGA-BR-7959-01A-11D-2342-5
jhu-usc.edu_STAD.HumanMethylation450.15.lvl-3.TCGA-VQ-A8P5-01A-11D-A398-5
jhu-usc.edu_STAD.HumanMethylation450.16.lvl-3.TCGA-VQ-A8PE-01A-11D-A411-5
jhu-usc.edu_STAD.HumanMethylation450.9.lvl-3.TCGA-HU-A4H4-01A-21D-A254-5
jhu-usc.edu_STAD.HumanMethylation450.10.lvl-3.TCGA-D7-A6EX-01A-11D-A31M-5
jhu-usc.edu_STAD.HumanMethylation450.16.lvl-3.TCGA-VQ-AA6F-01A-31D-A411-5
jhu-usc.edu_STAD.HumanMethylation450.13.lvl-3.TCGA-R5-A7ZF-01A-11D-A34V-5
jhu-usc.edu_STAD.HumanMethylation450.6.lvl-3.TCGA-BR-8361-01A-11D-2342-5
jhu-usc.edu_STAD.HumanMethylation450.1.lvl-3.TCGA-CG-5724-01A-11D-1601-5
jhu-usc.edu_STAD.HumanMethylation450.6.lvl-3.TCGA-D7-8576-01A-11D-2342-5
jhu-usc.edu_STAD.HumanMethylation450.14.lvl-3.TCGA-RD-A8N2-01A-12D-A365-5
jhu-usc.edu_STAD.HumanMethylation450.12.lvl-3.TCGA-KB-A6F5-01A-12D-A33U-5
jhu-usc.edu_STAD.HumanMethylation450.4.lvl-3.TCGA-BR-6563-01A-13D-2054-5
jhu-usc.edu_STAD.HumanMethylation450.9.lvl-3.TCGA-CD-A4MG-01A-11D-A254-5
jhu-usc.edu_STAD.HumanMethylation450.3.lvl-3.TCGA-D7-6817-01A-11D-1883-5
jhu-usc.edu_STAD.HumanMethylation450.9.lvl-3.TCGA-BR-A4J5-01A-21D-A254-5
jhu-usc.edu_STAD.HumanMethylation450.7.lvl-3.TCGA-BR-8676-01A-11D-2398-5
jhu-usc.edu_STAD.HumanMethylation450.9.lvl-3.TCGA-HU-A4HD-01A-11D-A254-5
jhu-usc.edu_STAD.HumanMethylation450.16.lvl-3.TCGA-VQ-A94R-01A-11D-A411-5
jhu-usc.edu_STAD.HumanMethylation450.8.lvl-3.TCGA-HU-A4G9-01A-11D-A24I-5
jhu-usc.edu_STAD.HumanMethylation450.7.lvl-3.TCGA-BR-8486-01A-31D-2398-5
jhu-usc.edu_STAD.HumanMethylation450.9.lvl-3.TCGA-BR-A4QM-01A-12D-A254-5
jhu-usc.edu_STAD.HumanMethylation450.16.lvl-3.TCGA-VQ-A8PS-01A-11D-A411-5
jhu-usc.edu_STAD.HumanMethylation450.9.lvl-3.TCGA-HU-A4GD-01A-11D-A254-5
jhu-usc.edu_STAD.HumanMethylation450.6.lvl-3.TCGA-D7-8579-01A-11D-2342-5
jhu-usc.edu_STAD.HumanMethylation450.8.lvl-3.TCGA-CD-A48C-01A-11D-A24I-5
jhu-usc.edu_STAD.HumanMethylation450.16.lvl-3.TCGA-VQ-AA68-01A-11D-A411-5
jhu-usc.edu_STAD.HumanMethylation450.12.lvl-3.TCGA-D7-A74B-01A-12D-A33U-5
jhu-usc.edu_STAD.HumanMethylation450.9.lvl-3.TCGA-BR-A4J7-01A-31D-A254-5
jhu-usc.edu_STAD.HumanMethylation450.7.lvl-3.TCGA-BR-8679-01A-11D-2398-5
jhu-usc.edu_STAD.HumanMethylation450.9.lvl-3.TCGA-D7-A4Z0-01A-22D-A254-5
jhu-usc.edu_STAD.HumanMethylation450.9.lvl-3.TCGA-BR-A4IY-01A-11D-A254-5
jhu-usc.edu_STAD.HumanMethylation450.14.lvl-3.TCGA-RD-A8N1-01A-12D-A365-5
jhu-usc.edu_STAD.HumanMethylation450.14.lvl-3.TCGA-RD-A8MV-01A-11D-A365-5
jhu-usc.edu_STAD.HumanMethylation450.2.lvl-3.TCGA-D7-6520-01A-11D-1801-5
jhu-usc.edu_STAD.HumanMethylation450.3.lvl-3.TCGA-BR-6564-01A-12D-1883-5
jhu-usc.edu_STAD.HumanMethylation450.1.lvl-3.TCGA-CG-5725-01A-11D-1601-5
jhu-usc.edu_STAD.HumanMethylation450.4.lvl-3.TCGA-BR-7723-01A-11D-2054-5
jhu-usc.edu_STAD.HumanMethylation450.9.lvl-3.TCGA-D7-A4YY-01A-11D-A254-5
jhu-usc.edu_STAD.HumanMethylation450.6.lvl-3.TCGA-CD-8531-01A-11D-2342-5
jhu-usc.edu_STAD.HumanMethylation450.16.lvl-3.TCGA-VQ-A91K-01A-11D-A411-5
jhu-usc.edu_STAD.HumanMethylation450.14.lvl-3.TCGA-ZA-A8F6-01A-23D-A365-5
jhu-usc.edu_STAD.HumanMethylation450.1.lvl-3.TCGA-CD-5813-01A-11D-1601-5
jhu-usc.edu_STAD.HumanMethylation450.7.lvl-3.TCGA-BR-8382-01A-11D-2398-5
jhu-usc.edu_STAD.HumanMethylation450.7.lvl-3.TCGA-BR-8687-01A-11D-2398-5
jhu-usc.edu_STAD.HumanMethylation450.14.lvl-3.TCGA-RD-A8N6-01A-11D-A365-5
jhu-usc.edu_STAD.HumanMethylation450.6.lvl-3.TCGA-CD-8534-01A-11D-2342-5
jhu-usc.edu_STAD.HumanMethylation450.9.lvl-3.TCGA-HU-A4HB-01A-12D-A254-5
jhu-usc.edu_STAD.HumanMethylation450.11.lvl-3.TCGA-IN-A6RI-01A-11D-A32S-5
jhu-usc.edu_STAD.HumanMethylation450.2.lvl-3.TCGA-D7-6519-01A-11D-1801-5
jhu-usc.edu_STAD.HumanMethylation450.13.lvl-3.TCGA-IN-A6RS-01A-12D-A34V-5
jhu-usc.edu_STAD.HumanMethylation450.16.lvl-3.TCGA-VQ-A8PJ-01A-11D-A411-5
jhu-usc.edu_STAD.HumanMethylation450.15.lvl-3.TCGA-VQ-A8PC-01A-11D-A398-5
jhu-usc.edu_STAD.HumanMethylation450.9.lvl-3.TCGA-BR-A4PF-01A-11D-A254-5
jhu-usc.edu_STAD.HumanMethylation450.2.lvl-3.TCGA-D7-6528-01A-11D-1801-5
jhu-usc.edu_STAD.HumanMethylation450.6.lvl-3.TCGA-BR-8365-01A-21D-2342-5
jhu-usc.edu_STAD.HumanMethylation450.2.lvl-3.TCGA-CG-5716-01A-21D-1801-5
jhu-usc.edu_STAD.HumanMethylation450.11.lvl-3.TCGA-D7-A6ET-01A-32D-A32S-5
jhu-usc.edu_STAD.HumanMethylation450.1.lvl-3.TCGA-CD-5798-01A-11D-1601-5
jhu-usc.edu_STAD.HumanMethylation450.13.lvl-3.TCGA-SW-A7EA-01A-12D-A34V-5
jhu-usc.edu_STAD.HumanMethylation450.9.lvl-3.TCGA-BR-A4QL-01A-31D-A254-5
jhu-usc.edu_STAD.HumanMethylation450.16.lvl-3.TCGA-VQ-A91Y-01A-11D-A411-5
jhu-usc.edu_STAD.HumanMethylation450.8.lvl-3.TCGA-CD-A487-01A-21D-A24I-5
jhu-usc.edu_STAD.HumanMethylation450.2.lvl-3.TCGA-BR-6456-01A-11D-1801-5
jhu-usc.edu_STAD.HumanMethylation450.4.lvl-3.TCGA-BR-7703-01A-11D-2054-5
jhu-usc.edu_STAD.HumanMethylation450.11.lvl-3.TCGA-KB-A6F7-01A-12D-A32S-5
jhu-usc.edu_STAD.HumanMethylation450.1.lvl-3.TCGA-CG-5717-01A-11D-1601-5
jhu-usc.edu_STAD.HumanMethylation450.9.lvl-3.TCGA-D7-A4YX-01A-11D-A254-5
jhu-usc.edu_STAD.HumanMethylation450.4.lvl-3.TCGA-HF-7131-01A-11D-2054-5
jhu-usc.edu_STAD.HumanMethylation450.9.lvl-3.TCGA-BR-A4J1-01A-11D-A254-5
jhu-usc.edu_STAD.HumanMethylation450.13.lvl-3.TCGA-IN-A7NU-01A-22D-A34V-5
jhu-usc.edu_STAD.HumanMethylation450.9.lvl-3.TCGA-HU-A4GX-01A-12D-A254-5
jhu-usc.edu_STAD.HumanMethylation450.8.lvl-3.TCGA-BR-A4CS-01A-11D-A24I-5
jhu-usc.edu_STAD.HumanMethylation450.7.lvl-3.TCGA-BR-8384-01A-21D-2398-5
jhu-usc.edu_STAD.HumanMethylation450.6.lvl-3.TCGA-IN-8462-01A-11D-2342-5
jhu-usc.edu_STAD.HumanMethylation450.3.lvl-3.TCGA-F1-6874-01A-11D-1883-5
jhu-usc.edu_STAD.HumanMethylation450.15.lvl-3.TCGA-KB-A93G-01A-11D-A398-5
jhu-usc.edu_STAD.HumanMethylation450.1.lvl-3.TCGA-EQ-5647-01A-01D-1601-5
jhu-usc.edu_STAD.HumanMethylation450.15.lvl-3.TCGA-KB-A93J-01A-11D-A398-5
jhu-usc.edu_STAD.HumanMethylation450.9.lvl-3.TCGA-BR-A4J8-01A-11D-A254-5
jhu-usc.edu_STAD.HumanMethylation450.16.lvl-3.TCGA-VQ-A8PU-01A-12D-A411-5
jhu-usc.edu_STAD.HumanMethylation450.16.lvl-3.TCGA-VQ-AA6D-01A-11D-A411-5
jhu-usc.edu_STAD.HumanMethylation450.8.lvl-3.TCGA-HU-A4G3-01A-11D-A24I-5
jhu-usc.edu_STAD.HumanMethylation450.12.lvl-3.TCGA-RD-A7BT-01A-11D-A33U-5
jhu-usc.edu_STAD.HumanMethylation450.9.lvl-3.TCGA-BR-A452-01A-91D-A254-5
jhu-usc.edu_STAD.HumanMethylation450.9.lvl-3.TCGA-BR-A4J2-01A-21D-A254-5
jhu-usc.edu_STAD.HumanMethylation450.14.lvl-3.TCGA-VQ-A8DV-01A-12D-A365-5
jhu-usc.edu_STAD.HumanMethylation450.6.lvl-3.TCGA-HU-8244-01A-11D-2342-5
jhu-usc.edu_STAD.HumanMethylation450.6.lvl-3.TCGA-BR-8060-01A-11D-2342-5
jhu-usc.edu_STAD.HumanMethylation450.7.lvl-3.TCGA-IN-8663-01A-11D-2398-5
jhu-usc.edu_STAD.HumanMethylation450.6.lvl-3.TCGA-CD-8529-01A-11D-2342-5
jhu-usc.edu_STAD.HumanMethylation450.16.lvl-3.TCGA-VQ-A8PD-01A-11D-A411-5
jhu-usc.edu_STAD.HumanMethylation450.14.lvl-3.TCGA-RD-A8N5-01A-12D-A365-5
jhu-usc.edu_STAD.HumanMethylation450.9.lvl-3.TCGA-BR-A4J4-01A-12D-A254-5
jhu-usc.edu_STAD.HumanMethylation450.6.lvl-3.TCGA-HU-8245-01A-11D-2342-5
jhu-usc.edu_STAD.HumanMethylation450.4.lvl-3.TCGA-HF-7132-01A-11D-2054-5
jhu-usc.edu_STAD.HumanMethylation450.6.lvl-3.TCGA-BR-8370-01A-11D-2342-5
jhu-usc.edu_STAD.HumanMethylation450.15.lvl-3.TCGA-RD-A8NB-01A-12D-A398-5
jhu-usc.edu_STAD.HumanMethylation450.10.lvl-3.TCGA-HF-A5NB-01A-11D-A31M-5
jhu-usc.edu_STAD.HumanMethylation450.6.lvl-3.TCGA-BR-8366-01A-11D-2342-5
jhu-usc.edu_STAD.HumanMethylation450.16.lvl-3.TCGA-VQ-AA6A-01A-11D-A411-5
jhu-usc.edu_STAD.HumanMethylation450.16.lvl-3.TCGA-VQ-A8PF-01A-11D-A411-5
jhu-usc.edu_STAD.HumanMethylation450.6.lvl-3.TCGA-BR-8362-01A-11D-2342-5
jhu-usc.edu_STAD.HumanMethylation450.16.lvl-3.TCGA-VQ-AA6K-01A-11D-A411-5
jhu-usc.edu_STAD.HumanMethylation450.4.lvl-3.TCGA-BR-7196-01A-11D-2054-5
jhu-usc.edu_STAD.HumanMethylation450.2.lvl-3.TCGA-BR-6458-01A-11D-1801-5
jhu-usc.edu_STAD.HumanMethylation450.10.lvl-3.TCGA-MX-A5UJ-01A-11D-A31M-5
jhu-usc.edu_STAD.HumanMethylation450.3.lvl-3.TCGA-BR-6705-01A-12D-1883-5
jhu-usc.edu_STAD.HumanMethylation450.9.lvl-3.TCGA-BR-A4IV-01A-31D-A254-5
jhu-usc.edu_STAD.HumanMethylation450.5.lvl-3.TCGA-BR-7722-01A-31D-2202-5
jhu-usc.edu_STAD.HumanMethylation450.14.lvl-3.TCGA-RD-A8N4-01A-21D-A365-5
jhu-usc.edu_STAD.HumanMethylation450.1.lvl-3.TCGA-CD-5803-01A-11D-1601-5
jhu-usc.edu_STAD.HumanMethylation450.6.lvl-3.TCGA-CD-8535-01A-11D-2342-5
jhu-usc.edu_STAD.HumanMethylation450.6.lvl-3.TCGA-D7-8578-01A-21D-2342-5
jhu-usc.edu_STAD.HumanMethylation450.9.lvl-3.TCGA-HU-A4H3-01A-21D-A254-5
jhu-usc.edu_STAD.HumanMethylation450.2.lvl-3.TCGA-D7-6524-01A-11D-1801-5
jhu-usc.edu_STAD.HumanMethylation450.1.lvl-3.TCGA-CD-5802-01A-11D-1601-5
jhu-usc.edu_STAD.HumanMethylation450.15.lvl-3.TCGA-VQ-A8PB-01A-11D-A398-5
jhu-usc.edu_STAD.HumanMethylation450.16.lvl-3.TCGA-3M-AB47-01A-22D-A411-5
jhu-usc.edu_STAD.HumanMethylation450.2.lvl-3.TCGA-BR-6453-01A-11D-1801-5
jhu-usc.edu_STAD.HumanMethylation450.14.lvl-3.TCGA-RD-A8MW-01A-11D-A365-5
jhu-usc.edu_STAD.HumanMethylation450.16.lvl-3.TCGA-VQ-A8PH-01A-12D-A411-5
jhu-usc.edu_STAD.HumanMethylation450.5.lvl-3.TCGA-BR-7901-01A-11D-2202-5
jhu-usc.edu_STAD.HumanMethylation450.1.lvl-3.TCGA-D7-5578-01A-01D-1601-5
jhu-usc.edu_STAD.HumanMethylation450.7.lvl-3.TCGA-BR-8484-01A-11D-2398-5
jhu-usc.edu_STAD.HumanMethylation450.7.lvl-3.TCGA-BR-8686-01A-11D-2398-5
jhu-usc.edu_STAD.HumanMethylation450.8.lvl-3.TCGA-F1-A448-01A-11D-A24I-5
jhu-usc.edu_STAD.HumanMethylation450.16.lvl-3.TCGA-VQ-A923-01A-11D-A411-5
jhu-usc.edu_STAD.HumanMethylation450.7.lvl-3.TCGA-BR-8381-01A-11D-2398-5
jhu-usc.edu_STAD.HumanMethylation450.16.lvl-3.TCGA-VQ-AA64-01A-11D-A411-5
jhu-usc.edu_STAD.HumanMethylation450.1.lvl-3.TCGA-CG-5721-01A-11D-1601-5
jhu-usc.edu_STAD.HumanMethylation450.11.lvl-3.TCGA-IN-A6RL-01A-11D-A32S-5
jhu-usc.edu_STAD.HumanMethylation450.15.lvl-3.TCGA-VQ-A8E3-01A-11D-A398-5
jhu-usc.edu_STAD.HumanMethylation450.8.lvl-3.TCGA-FP-A4BF-01A-12D-A24I-5
jhu-usc.edu_STAD.HumanMethylation450.7.lvl-3.TCGA-BR-8589-01A-11D-2398-5
jhu-usc.edu_STAD.HumanMethylation450.6.lvl-3.TCGA-BR-8058-01A-31D-2342-5
jhu-usc.edu_STAD.HumanMethylation450.9.lvl-3.TCGA-BR-A4PD-01A-11D-A254-5
jhu-usc.edu_STAD.HumanMethylation450.7.lvl-3.TCGA-BR-8483-01A-31D-2398-5
jhu-usc.edu_STAD.HumanMethylation450.8.lvl-3.TCGA-BR-A44U-01A-11D-A24I-5
jhu-usc.edu_STAD.HumanMethylation450.12.lvl-3.TCGA-F1-A72C-01A-21D-A33U-5
jhu-usc.edu_STAD.HumanMethylation450.7.lvl-3.TCGA-BR-8588-01A-11D-2398-5
jhu-usc.edu_STAD.HumanMethylation450.10.lvl-3.TCGA-MX-A666-01A-11D-A31M-5
jhu-usc.edu_STAD.HumanMethylation450.6.lvl-3.TCGA-D7-8573-01A-11D-2342-5
jhu-usc.edu_STAD.HumanMethylation450.9.lvl-3.TCGA-HU-A4GN-01A-11D-A254-5
jhu-usc.edu_STAD.HumanMethylation450.2.lvl-3.TCGA-D7-6522-01A-11D-1801-5
jhu-usc.edu_STAD.HumanMethylation450.16.lvl-3.TCGA-VQ-A928-01A-11D-A411-5
jhu-usc.edu_STAD.HumanMethylation450.8.lvl-3.TCGA-HU-A4G6-01A-11D-A24I-5
jhu-usc.edu_STAD.HumanMethylation450.9.lvl-3.TCGA-HU-A4H8-01A-11D-A254-5
jhu-usc.edu_STAD.HumanMethylation450.16.lvl-3.TCGA-VQ-A94T-01A-11D-A411-5
jhu-usc.edu_STAD.HumanMethylation450.6.lvl-3.TCGA-BR-8380-01A-11D-2342-5
jhu-usc.edu_STAD.HumanMethylation450.14.lvl-3.TCGA-VQ-A8E2-01A-11D-A365-5
jhu-usc.edu_STAD.HumanMethylation450.9.lvl-3.TCGA-BR-A4IZ-01A-32D-A254-5
jhu-usc.edu_STAD.HumanMethylation450.9.lvl-3.TCGA-BR-A4J9-01A-12D-A254-5
jhu-usc.edu_STAD.HumanMethylation450.3.lvl-3.TCGA-BR-6803-01A-11D-1883-5
jhu-usc.edu_STAD.HumanMethylation450.16.lvl-3.TCGA-VQ-A8PY-01A-11D-A411-5
jhu-usc.edu_STAD.HumanMethylation450.6.lvl-3.TCGA-BR-8373-01A-11D-2342-5
jhu-usc.edu_STAD.HumanMethylation450.16.lvl-3.TCGA-VQ-A8PZ-01A-11D-A411-5
jhu-usc.edu_STAD.HumanMethylation450.3.lvl-3.TCGA-BR-6709-01A-11D-1883-5
jhu-usc.edu_STAD.HumanMethylation450.5.lvl-3.TCGA-IP-7968-01A-11D-2202-5
jhu-usc.edu_STAD.HumanMethylation450.9.lvl-3.TCGA-HU-A4GJ-01A-11D-A254-5
jhu-usc.edu_STAD.HumanMethylation450.9.lvl-3.TCGA-BR-A4CQ-01A-12D-A254-5
jhu-usc.edu_STAD.HumanMethylation450.10.lvl-3.TCGA-MX-A5UG-01A-21D-A31M-5
jhu-usc.edu_STAD.HumanMethylation450.6.lvl-3.TCGA-EQ-8122-01A-11D-2342-5
jhu-usc.edu_STAD.HumanMethylation450.6.lvl-3.TCGA-BR-8297-01A-12D-2342-5
jhu-usc.edu_STAD.HumanMethylation450.2.lvl-3.TCGA-BR-6565-01A-11D-1801-5
jhu-usc.edu_STAD.HumanMethylation450.16.lvl-3.TCGA-VQ-A8PM-01A-21D-A411-5
jhu-usc.edu_STAD.HumanMethylation450.4.lvl-3.TCGA-IN-7806-01A-11D-2054-5
jhu-usc.edu_STAD.HumanMethylation450.6.lvl-3.TCGA-CD-8533-01A-11D-2342-5
jhu-usc.edu_STAD.HumanMethylation450.6.lvl-3.TCGA-BR-8078-01A-11D-2342-5
jhu-usc.edu_STAD.HumanMethylation450.13.lvl-3.TCGA-R5-A7ZI-01A-11D-A34V-5
jhu-usc.edu_STAD.HumanMethylation450.13.lvl-3.TCGA-SW-A7EB-01A-11D-A34V-5
jhu-usc.edu_STAD.HumanMethylation450.16.lvl-3.TCGA-VQ-AA6J-01A-11D-A411-5
jhu-usc.edu_STAD.HumanMethylation450.9.lvl-3.TCGA-HU-A4GT-01A-21D-A254-5
jhu-usc.edu_STAD.HumanMethylation450.16.lvl-3.TCGA-VQ-A8E7-01B-11D-A411-5
jhu-usc.edu_STAD.HumanMethylation450.13.lvl-3.TCGA-R5-A7ZE-01B-11D-A34V-5
Stomach Normal
jhu-usc.edu_STAD.HumanMethylation450.2.lvl-3.TCGA-BR-6452-11A-01D-1801-5
jhu-usc.edu_STAD.HumanMethylation450.2.lvl-3.TCGA-BR-6566-11A-01D-1801-5
